# Supplementary material for: Identification of quantitative trait loci for in vitro plant regeneration from leaf microexplants in cucumber (Cucumis sativus L.)
Source: J Appl Genet. 2024 Dec 23;66(3):545–55. doi: 10.1007/s13353-024-00927-3 (PMC12367952; doi:10.1007/s13353-024-00927-3)
Supplement: Supplementary file 1 — Supplementary Table S1. List of primers used to improve the genetic map of chromosome 6. Supplementary Table S2. List of primers used for RT–qPCR. Supplementary Table S3. Phenotypic evaluation of the parental lines Gy14 and B10, the F1 hybrid and the F8 RILs of the mapping population from Gy14×B10. OR I and OR II - frequencies (%) of explants that formed organs. SR I and SR II- frequencies (%) of explants that formed shoots. Supplementary Table S4. The Shapiro–Wilk test was used to assess the normality of the phenotypic data. Supplementary Table S5. List of loci on the genetic map of chromosome 6. Supplementary Table S6. Annotation of genomic regions corresponding to or6.1, or6.2, sr6.1A and sr6.1B. Supplementary Table S7. Detailed results of RT–qPCR analysis. Gy14 before induction of regeneration (0 days post-induction, 0 dpi) was used as a control for Gy14 samples at 7, 14, and 21 dpi. Similarly, B10 at 0 dpi was used as a control for B10 samples at 7, 14, and 21 Dpi (XLSX 70 kb) [file 13353_2024_927_MOESM1_ESM.xlsx]

## Sheet: Supplementary Table S1
Supplementary Table S1. List of primers developed for construction of genetic map of chromosome 6
Primer abbreviation	Forward primer sequences (5’ -> 3’)	Reverse primer sequences (5’ -> 3’)	Type of marker	Restriction digest
WOX9	TCCCAAACCACTACAACAACCT	CGGGCAAAATCTCGTTGGTG	CAPS	HinP1I
SH01	AGTTGAAGGGGTTGAGTTAGG	ACTTCTTCCCCAATTTCTTCA	INDEL	none
SH02	GAAATTGGCTTCTCACGTACT	ACCAGCATCTTGTTTTAGTAACT	INDEL	none
SH03	ATGACCCAATAATCGAACCAA	AATAAATTTGCTTGAGTTGACCT	INDEL	none
SH04	GGAGTTTGCAAATGACACGA	GCCTTTAGTTCACATAAGACTGA	INDEL	none
SH05	TGGTTCTTTGTTAGTCCATTGT	ACTCACAGCTCACACTTCAC	INDEL	none
SH06	ACGGATACTGGTGGTCTACT	GATCCTATTCCACCGCCATG	INDEL	none
SH07	GCTGTCTCTTTGCTCGTGAA	GCTTGCTTAATATTTGGAATGCC	INDEL	none
SH09	TTGACACTCCTACGAACCCT	AAATTGGGATGCAACTTGGC	INDEL	none
SH11	GCCTATGTCTGTTCATGTGTG	AGTGTCACTTACTACGATTATCC	INDEL	none
SH12	TGTTTTACATCACAGGTTGCA	ACACAAATTTACACGTTATGGGT	INDEL	none
SH15	CCAATTCCAATGCAACTTTACA	TGCTCATCTTATTTGATCTGTGT	INDEL	none
SH17	CAGTCCCCACAGCTTATCAT	GATCAATGCCGTTATCACCA	INDEL	none
TCP2	GCATCCGTTTCAGCTCATCG	TGGTCAGAAAAGCCCGAAGA	CAPS	TaqI
SH18	TGATTGGACTCTTCATCGGA	AAAATTTGTGGTAGTAGCGTAAC	INDEL	none
SH19_R
SH20	CACACTGATAGACCATGTTGTA	AATTGGGCTTGGGTTGTTCG	CAPS	BslI
SH21	CCAGGTCGGGTTAGCATAGT	TGGAAAACATCATGGAAGGCT	CAPS	TaqI
SH22	TGCTTTGAATGTTCGAGATGCA	AGTATGATTGGTTTCACATGCAC	CAPS	TaqI

## Sheet: Supplementary Table S2
Supplementary Table S2. List of primers used for RT-qPCR
Primer abbreviation	Gene ID	Annotation	Forward primer sequences (5’ -> 3’)	Reverse primer sequences (5’ -> 3’)	Description	Reference
WOX9	Cucsat.G2030	Homeobox domain-containing protein 9	TCCCAAACCACTACAACAACCT	CGGGCAAAATCTCGTTGGTG	candidate gene	this study
ARF6	Cucsat.G2079	Auxin response factor	TCAAACATTCAACAACCACCCC	AGGGATTGGGCTTGGGATTG	candidate gene	this study
TCP2	Cucsat.G2072	Transcription factor TCP2-like	GCATCCGTTTCAGCTCATCG	TGGTCAGAAAAGCCCGAAGA	candidate gene	this study
CACS	Cucsat.G13580	Clathrin adaptor complex subunit	TGGGAAGATTCTTATGAAGTGC	CTCGTCAAATTTACACATTGGT	reference gene	Migocka and Papierniak (2010)
TIP41	Cucsat.G9269	TIP41-like family protein	CAACAGGTGATATTGGATTATGATTATAC	GCCAGCTCATCCTCATATAAG	reference gene	Migocka and Papierniak (2010)
UBI-ep	Cucsat.G11888	Ubiquitin extension protein	CACCAAGCCCAAGAAGATC	TAAACCTAATCACCACCAGC	reference gene	Wan et al. (2010)
References
Migocka M, Papierniak A. Identification of suitable reference genes for studying gene expression in cucumber plants subjected to abiotic stress and growth regulators. 2010. Mol. Breed. 28:343-357.
Wan H, Zhao Z, Qian C, Sui Y, Malik AA, Chen J. Selection of appropriate reference genes for gene expression studies by quantitative real-time polymerase chain reaction in cucumber. 2010. Anal. Biochem. 399:257-261

## Sheet: Supplementary Table S3
Supplementary Table S3. Phenotypic evaluation of parental lines Gy14 and B10, F1 hybrid and F8 RILs of mapping population from Gy14×B10. OR I and II - frequencies (%) of explants forming organs. SR I and SR II- frequencies (%) of explants forming shoots
#	Line	OR I	OR II	SR I	SR II
1	Gy14	3.8	7.2	3.8	2.7
2	B10	71.7	65.2	41.9	41.1
3	F1	64.2	62.3	49.5	34.5
4	501	45.2	41	14.5	17.4
5	502	45	40.4	12.5	12.5
6	504	66.7	57.9	42.9	39.5
7	505	26.7	28.3	2.2	2.2
8	506	52.6	52.4	21.1	30.3
9	509	61.5	64.3	55.8	38.1
10	510	53.7	45.3	17.1	*
11	511	50	46.3	35.7	*
12	512	66.7	48.9	36.1	29
13	515	26.5	22.2	5.9	3.7
14	516	16.7	16.7	1.5	1.5
15	517	61	50.5	39	38.6
16	521	71.1	61.5	31.6	26.9
17	522	58.7	40.5	28.3	29.2
18	523	97.4	92.2	57.9	48.3
19	524	30.8	32.6	16.3	11.6
20	525	59.5	41.3	34.3	31.3
21	527	30.4	38.6	6.5	7
22	528	18.3	18.3	3.7	3.7
23	529	67.5	50.8	53	28.3
24	532	41.7	36.7	16.7	15.6
25	533	16.3	24.5	7	3.8
26	535	70.8	69.6	16.7	20.6
27	537	44.2	56.3	9.3	7.8
28	539	41.7	39.5	26.7	26.3
29	540	63.5	45.2	3.8	10.2
30	541	46.4	37.5	17.9	20
31	542	76	68.1	47.6	50.5
32	545	54	57.8	39.7	43.8
33	546	24.6	31.1	8.2	8.2
34	547	40.5	44.3	24.3	21.5
35	548	83.3	84.6	33.3	25
36	549	31.8	40.8	15.9	13.2
37	550	41.2	44.2	14.7	16.3
38	551	58.3	59.4	19.4	20.3
39	552	77.3	69.6	40.8	40.8
40	553	5.6	10.4	0.1	0.1
41	555	21.8	25.8	5.5	1.6
42	557	46	27.8	20	*
43	559	34.5	34.1	17.2	22.7
44	561	45.8	44.1	16.9	17.1
45	562	56.4	68.2	15.4	27.3
46	564	66.7	37.4	21.9	15.5
47	575	12.3	16.9	3.5	4.6
48	577	67.1	46.9	53.3	44.4
49	579	66.7	62.8	41.7	32.1
50	580	48.1	49	25.9	19.6
51	581	35.9	31.6	2.6	8.8
52	583	69	62.3	44.8	49.1
53	586	46.2	47.1	31.4	31.4
54	589	44.3	46.8	30	21
55	591	79.4	63.9	8.8	19.4
56	594	59	51.7	33.3	37.9
57	595	29.6	28.6	7.4	8.6
58	597	13.3	18.7	2.2	4
59	599	32.3	37.5	9.7	7.5
60	603	55.3	48.5	10.6	7.4
61	605	55.2	60.8	3.4	4.1
62	606	35.3	23.7	26.3	21.2
63	607	25.6	25	5.1	3.3
64	608	85.7	68.3	30.6	20.6
65	609	41.1	45.2	3.6	6.8
66	610	54.7	53.3	10.9	13.3
67	611	41.5	43.9	21.8	34.1
68	612	47.6	45	38.1	21.4
69	613	89.7	78.8	27.6	28.9
70	614	38.3	29.6	10	12.3
71	615	40.9	39.1	4.5	10.9
72	621	12.8	21.7	2.6	4.3
73	623	35.1	30.8	5.4	1.5
74	625	32.7	57.4	21.6	22.6
75	626	27.3	37.3	18.2	17.9
76	628	15.9	16.7	6.8	5.2
77	629	65.6	65.6	27.1	27.1
78	632	62.5	62.5	28.1	28.1
79	633	32.8	34.9	6	7.8
80	634	59.1	62.5	22.6	21.4
81	637	80.8	78.9	50	31.4
82	638	60	51.7	*	21.6
83	640	52.1	54.1	18.5	*
84	641	55.6	57.9	27.8	24.6
85	642	10.3	15.4	0.1	1.5
86	644	61.2	71.7	22.4	26.7
87	645	67.9	72.5	57.1	31.7
88	646	25.5	35.5	2.1	8.1
89	653	36.4	42.4	*	12.1
90	654	41.9	41.9	34.9	30.2
91	656	92.6	81.8	59	45
92	657	57.1	54.4	42.9	30.8
93	659	53.5	45.9	2.3	8.2
94	660	47.7	53.8	22.7	17.3
95	662	15.2	25	6.5	5

## Sheet: Supplementary Table S4
Supplementary Table S4. The results of Shapiro-Wilk test for the normality of the phenotypic data
Trait	Abbreviation	Trial	Shapiro-Wilk test
			W (p-value)
callus formation frequency (%)	CF	I	0.4878 (<0.001)
		II	0.3889 (<0.001)
organogenesis frequency (%)	OR	I	0.9865 (0.467)
		II	0.9863 (0.452)
shoot regeneration frequency (%)	SR	I	0.9326 (<0.001)
		II	0.9532 (0.003)

## Sheet: Supplementary Table S5
Supplementary Table S5. List of loci placed on the genetic map of chromosome 6
QTL		Locus	Position	Marker type	Gy14 allelic variant	B10 allelic variant
		16326847	0.000	SNP	TGCAGTTTGAACTTTGGATGTTACAAGACAGGAATTGGAAGAAGGCTGCTGAGTTCAGGGGTTCTCGAT	TGCAGTTTGAACTTTGAATGTTACAAGACAGGAATTGGAAGAAGGCTGCTGAGTTCAGGGGTTCTCGAT
		16326637	0.845	SNP	TGCAGGTGAAGGATGCTTGGATTTCAAATATTTATAAATATTTGCGTGCTAATACTACCTATTACAGAT	TGCAGGTGAAGGATGCTTGGATTTCAAATATTTATAGATATTTGCGTGCTAATACTACCTATTACAGAT
		SSR02021	1.394	SSR	TTTTCTTTTCTTTTCTTTTCTTTTCTTTTCTTTTCTTTTCTTTTCTTTTCTTTTCTTTTCTTTTTATAGGTTCCAACTCATTCTCTGCTGCCCCTGCCCCCACCCCTTTCTAAATCTTTTCTTTATGAATG	TTTTCTTTTCTTTTCTTTTCTTTTCTTTTCTTTTCTTTTCTTTTCTTTTTATAGGTTCCAACTCATTCTCTGCTGCCCCTGCCCCCACCCCTTTCTAAATCTTTTCTTTATGAATG
		16327460	2.252	SNP	TGCAGTCACAACCTTACTGAAGAGGAAGATGAAGAGCTGATGGACCTAAGGTTTCACGTAAGACATTGG	TGCAGTCACAACCTTACTGAAGAGGAAGATGAAGAGCTGATGGACCTAAGGTTTCACGTAAGACACTGG
		16327152	2.479	SNP	TGCAGATATTGTGGGCTAGAAATAAAATGTGAAGAAAAAGGGAAAGTATAACCACAATTTTGTGAGGGA	TGCAGATATTGTGGGCTAGAAATAAAATGTGAAGAAAAAGGGAAAGTGTAACCACAATTTTGTGAGGGA
		25B12	2.868	SSR	CCTATATACAAAATTAAATTAAGTTAAATTAAATTAAATTAAATTCATATAATAAGTTCAAAAAAAAAAAAATGAAGAAAGAAAGAATAAAGTTGAGAGATTTTGTATATTACAATTGGGTTGTCTTTGATGTTGTTACGATTAATGGGTTGTTGTTGATCAAAAGTGATGGGAAGTGGAATTAATGGA	CCTATATACAAAATTAAATTAAGTTAAATTAAATTAAATTAAATTCATATAATAAGTTCAAAAAAAAAAAAAAAAAAAAAAAAAAGAAAGAATAAAGTTGAGAGATTTTGTATATTACAATTGGGTTGTCTTTGATGTTGTTACGATTAATGGGTTGTTGTTGATCAAAAGTGATGGGAAGTGGAATTAATGGA
		16326500	2.892	SNP	TGCAGCTTTTCTCGTCCTCTGCGCCGCCAAAAACCACCACCCCGCTATGCATCGCTTCTGGAGGTCTAT	TGCAGCTTTTCTCGTCCTCTGCGCCGCCAAAAACCACCACCCCGCTATGCATCGCTTCCAGAGGTCTAT
		IS_16327243	3.022	INDEL	TGCAGGTTTCAATTTTTTTCGACTTTTCCAATTCTCTATCTAATTCCGTATTTCTTCATCTTTTCGACG	TGCAGGTTTCAATTTTTTTCGACTTTTCCAATTCTCTATCTAATTCCTTATTTCCTCATCTTTTCGACG
		IS_16327242	3.099	INDEL	TGCAGGTTTCAATTTTTTTCGACTTTTCCAATTCTCTATCTAATTCCGTATTTCTTCATCTTTTCGACG	TGCAGGTTTCAATTTTTTTCGACTTTTCCAATTCTCTATCTAATTCCTTATTTCCTCATCTTTTCGACG
		IS_16325290	3.197	INDEL	TGCAATTGTAAGACCCACTTTACATTTGAGAATAATAGGCATAATGGTGGTTTTGCTTTTGAGAATTTT	TGCAGTTGTAAGACCCACTTTACATTTGAGAATAATAGGCATAATGGTGGTTTTGCTTTTGAGAATTTT
		IS_16326782	3.200	INDEL	TTTCTTTATTGCCGCCGTTCACCGCCATGCCGGAGATCATTTCTATGATGACACAACCCT	TGCAGTGTCATTTTTTTATTGCCGCCGTTCACCGCCATGCCGGAGATCATTTCTATCATGACACAACCCT
		16326090	3.310	SNP	TGCAGAATTATGTTTCCCAGCATTCTCCGAAGGCGGCGGAACCATTTGTTCATGGAAGCACTGATCCAA	TGCAGAATTATGTTTCCCAAAATTCTCCGAAGGCGGCGGAACCATTCGTTCATGGAAGCACTGATCCAA
		IS_16325432	4.407	INDEL	TGCAGATTGAGCAGTCCATATGACGCAAAAAAAAAACCCCTTCAAAAATGATCACCAGGAACAAGATGA	TGCAGATTGAGCAGTCCATATGACGCAAAAAAAAACCCCTTCAAAAATGATCACCAGGAACAAGATGA
		16327757	6.089	SNP	TGCAGAAGTTCCTAAAAACTAAAGAGGATCATAACATTACAGATCGGAAGAGCGGTTCAGCAGGAATGC	TGCAGAAGTTCCTAAAAACTAAAGAGGACCATAACATTACAGATCGGAAGAGCGGTTCAGCAGGAATGC
		16327370	12.399	SNP	TGCAGTGGCCCATGCAATCACATATCTATCAATATTACAGATCGGAAGAGCGGTTCAGCAGGAATGCCG	TGCAGTAGCCCATGCAATCACATATCTATCAATATTACAGATCGGAAGAGCGGTTCAGCAGGAATGCCG
		IS_16327826	16.603	INDEL	TGCAGTCAATTAGTTCGATCAAGGCTGATTATATTACTCGTCAGCAGGTACTTTTTTTTTTTTTTACAG	TGCAGTCAATTAGTTCGATCAAAGCTGATTATATTACTCGTCAGCAGGTACTTTTTTTTTTTTTTACAG
		IS_16327828	16.642	INDEL	TGCAGTCAATTAGTTCGATCAAGGCTGATTATATTACTCGTCAGCAGGTACTTTTTTTTTTTTTACAGA	TGCAGTCAATTAGTTCGATCAAAGCTGATTATATTACTCGTCAGCAGGTACTTTTTTTTTTTTTACAGA
or6.1		SSR01012	17.926	SSR	TTCATCGTTTCTGTGTGGTTTTTGTTAAGTCGGCGATTTAAAGTATATTTCTTTGGGAATCTGTTTTGTCGCGGGGGCCATTTTCAGGTATATCGATTCTCTTTTATTATTATTATTATTATTATTATGTTCCTTGATGGAGATGTATTGATATCGA	TTCATCGTTTCTGTGTGGTTTTTGTTAAGTCGGCGATTTAAAGTATATTTCTTTGGGAATCTGTTTTGTCGCGGGGGCCATTTTCAGGTATATCGATTCTCTTTTATTATTATTATTATTATTATTATTATTATGTTCCTTGATGGAGATGTATTGATATCGA
		SSR14949	22.510	SSR	CGTCAACTATATATATATATATATATATATATATATATGTATGTGTATATATCTATACATATAATTAACAAACACATGCATATGCATATGCATATATATCTTAACTAATAATTATAATAATATACCTGATCTAGGAGATGACACGTCTCTGAGAGGGCAACTGGGTCGCCAG	CGTCAACTATATATATATATATATATATATATATATATATATGTATGTGTATATATCTATACATATAATTAACAAACACATGCATATGCATATGCATATATATCTTAACTAATAATTATAATAATATACCTGATCTAGGAGATGACACGTCTCTGAGAGGGCAACTGGGTCGCCAG
		16326259	30.144	SNP	TGCAGATTTGAATCTTCTAGAAGACAATATTGCACAAAACATCACAAAAGACAAAGACGATAAGACAAT	TGCAGATTTGAATCTTCTAGAAGACAATACTGCACAAAACATCACAAAAGACAAAGACGATAAGACAAT
		16327146	30.857	SNP	TGCAGAGGTTTTGGTGGTATCGGAGGAATTCTTCGTTACCAGCTTGACATAAGATCATTTGATGAACTA	TGCAGAGGTTTTGGTGGTATTGGAGGAATTCTTCGTTACCAGCTTGACATAAGATCATTTGATGAACTA
		16326152	32.524	SNP	TGCAGAGGATGAGTTTCCGGCACTGGTAAAAGCGGCGGCGAAACAATATTCAATGACTTATCTAAAGAC	TGCAGAAGATGAGTTTCCGGCACTGGTAAAAGCGGCGGCGAAACAATATTCAATGACTTATCTAAAGAC
		IS_16327108	33.313	INDEL	TGCAGAAAACTCAAATTACAGAAGAAAAACAGAGCGAGGAAAAGACAGAACCGGTTTGATACCTTACAG	TGCAGAAAACTCAAATTACAGAAGAAAAACAAAGCGAGGAAAAGACAGAACCGGTTTGATACCTTACAG
		IS_16325591	37.036	INDEL	TGCAGTGCAGTAGAAGAGGGAAGAAAAGTGTGGCATGTGTGAAAGGAGAAAATATGGAAATTGAAATTA	TGCAGTGCAGTAGAAGAGGGAAGAAAAGCGTGGCATGTGTGAAAGGAGAAAATACGAAAGTTGAAATTA
		IS_16327273	37.038	INDEL	TGCAGTGCAGTAGAAGAGGGAAGAAAAGTGTGGCATGTGTGAAAGGAGAAAATATGGAAATTGAAATTA	TGCAGTGCAGTAGAAGAGGGAAGAAAAGCGTGGCATGTGTGAAAGGAGAAAATACGAAAGTTGAAATTA
		IS_16327719	37.175	INDEL	sequence not found	TGCAGTAGTAGGTAATTCCAGCTTGTATGCCACTGGTACGATTCGTTTACAGATCGGAAGAGCGGTTCA
		IS_16325579	37.340	INDEL	sequence not found	TGCAGTACAGTAGAAGAGGGAAGAAAAGCATGGCACGTGTGAAAGGAGAAAATATGGAAGTTGAAATTA
		SSR02385	40.110	SSR	CTTTACCGTAGGTTACTTACTCAACTCACTCACACCACACACTACACACCACACACACACACACACACACCCTATAACTCTTATAAATATATCGTCGGGTCGGGAGA	AGAGGGCTGGGCTGCTATATAAATATTCTCAATATCCCACACACACACACACACACACACACACCACACATCACACACCACACTCACTCAACTCATTCATTGGATGCCATTTC
		16327134	40.630	SNP	TGCAGAATTGTTCGACAGGTTTTCAATTCCCTTACCAACCGGATGAAACTATACAGGTGGGACCCAAAC	TGCAGAATTGTTCGACAGGTTTTCAATTCCCTTACCAACCCGATGAAACTATACAGGTGGGAACCAAAC
		IS_16327252	41.145	INDEL	TGCAGTAGAAGATTATTGGTGGTGTCCAAATCATCCCACACAGGGCTACCAGGGCCCCAACCGGCTGGC	TGCAGTAGAAGATTATTGGTTGTGTCTAAATCATCCCACACAGGGCTACCAGGGCCCCAACCGGCTGGC
		IS_16327135	41.168	INDEL	TGCAGAATTGTTCGACAGGTTTTCAATTCCCTTACCAACCGGATGAAACTATACAGGTGGGACCCAAAC	TGCAGAATTGTTCGACAGGTTTTCAATTCCCTTACCAACCCGATGAAACTATACAGGTGGGAACCAAAC
		IS_16327474	41.171	INDEL	TGCAGGAATAGTTCTGCCATCTCAGAAGCAAGGAGAATTACCAAGTAATTTTGTTTTTTTTTTGTTTTT	TGCAGGAATAGTTCTGCCATCTCAGAAGCAAGGAGAATTACCAAGTAAT
		IS_16327473	41.553	INDEL	TGCAGGAATAGTTCTGCCATCTCAGAAGCAAGGAGAATTACCAAGTAATTTTGTTTTTTTTTTGTTTTTT	TGCAGGAATAGTTCTGCCATCTCAGAAGCAAGGAGAATTACCAAGTAATTTTGTTTTTTTTTGTTTTTT
		16326634	48.276	SNP	TGCAGGTCGTCGGCGATGTCGTCTGGAGATGACTCCATTGGAGAAGAGGAAGAAGGAGAAGGAGAAGGA	TGCAGGTCGTCGGCGATGTCGTCTGGAGATGACTCCATTGGAGAAGAGGAAGAAGGAGAAGGAGACGAA
		16326867	54.940	SNP	TGCAGAGAAGTACGCAAATACGAGGAAAAAAGAATTGGGGTAGAAAAAAAAATATATACAAACTTCTTC	TGCAGAGAAGTACGCAAATACGAGGAAAAAAGAATTGGGGTAGAAAAAAAAAAATATACAAACTTCTTC
		IS_16327678	55.356	INDEL	TGCAGGTCTTATTATTCCCCATAAAAACTCACTCTCTCTCATTTTTTTA	TGCAGGTCTTATTATTCCCCATAAAAACTCACTCTCTCTCATTTTTT
		IS_16326815	55.371	INDEL	TGCAGTTCTAAGCTCACACACCAATTACACCAATGGCGATAATTCTTCTCACGAATCTGTAATCAACAA	TGCAGTTCTAAGCTCACACACCAATTACATCAATGGCGATAATTCTTCTCACGAATCGGTAATCAACAA
		IS_16327412	55.383	INDEL	TGCAGAACACTGAAGGTAAGAGAAGGATTTATATGAAAATCCGCGATGAATTTTGTGAAGAAAAACCAA	sequence not found
		16326815	55.399	SNP	TGCAGTTCTAAGCTCACACACCAATTACACCAATGGCGATAATTCTTCTCACGAATCTGTAATCAACAA	TGCAGTTCTAAGCTCACACACCAATTACATCAATGGCGATAATTCTTCTCACGAATCGGTAATCAACAA
		IS_16327411	55.423	INDEL	sequence not found	TGCAGAACACTGAAGATAAGAGAAGGATTTATATGAAAATCTGCGATGAATTTTGTGAAGAAAAACCAA
		16326583	57.313	SNP	TGCAGGGAACAGAAGCTTGAGAAATAGAACTAAAAAATGAATGGACAGCTTCGATTTTGGCAGTAGAAG	TGCAGGGAACAGAGGCTTGAGAAATAGAACTAAAAAATGAATGGACAGCTTCGATTTTGGCAGTAGAAG
		16327153	57.483	SNP	TGCAGATATTTAGAGAATGCAGCAGTGCTCAAAATATTTTTACGCATATTTTTCATAGTTTTTACAGAT	TGCAGATATTTAGAGAATGCAACAGTGCTCAAAATATTTTTACGCATATTTTTCATAGTTTTTACAGAT
		16326394	57.711	SNP	TGCAGCCCGGAGTTTCTTCCAGGGGCGAGAATTTGGCACCGCCATGGGCGGCGGCACGGAGGGGGAGAG	TGCAGCCCGGAGTTTCTTCCAGGGGCGAGAATTTGGCACCGCCATGGGCGGCGGCACGGAGGGGGAGAC
		IS_16325215	57.744	INDEL	TGCAGGTCAAAAAAGAAGAGAAAGAGACGGCTGACAGCCTAGGGCAAGGACAAGGAGAAGGAGAAAACG	sequence not found
		IS_16327179	57.849	INDEL	TGCAGCCCCATACAAATTGAGGTGTCAACGATAATTTTGTGATGAAGATCGAATAAACGTGTACAAAGT	TGCAGCACCATACAAATTGAGGTGTCAACGATAATTTTGTGATGAAAATCGAATAAACGTGTACAAAGT
		IS_16327180	57.859	INDEL	TGCAGCCCCATACAAATTGAGGTGTCAACGATAATTTTGTGATGAAGATCGAATAAACGTGTACAAAGT	TGCAGCACCATACAAATTGAGGTGTCAACGATAATTTTGTGATGAAAATCGAATAAACGTGTACAAAGT
		16326865	57.894	SNP	TGCAGAACAAGTCATTTTTATGGTTTACGCTCCACTAACAAAGATAAAAGGAAAACGTGACATCATACA	TGCAGAACAAGTCATTTTTATGGTTTACGCTCCACTAACAAAGATAAAAGGAAAACGTGACATCATATA
		UW085138	58.483	SSR	TTTAATTACATACAGCTGATTAGAGATAAAAGTTTAAAGATTAGGCATGTCATAATTAATGTCTCTTCACCTTTATATATATAAATAATATTATATTTAGACAATAAATATTGTGAGTAATAAATTTGACGATATATGTGGG	CCCACATATATCGTCAAATTTATTACTCACAATATTTATTGTCTAAATATAATATTATTTCTCTCTCACATACATATATATAAAGGTGAAGAGACATTAATTATGACATGCCTAATCTTTGAACTTTTATCTCTAATCAGCTGTATGTAATTAAA
		IS_16325205	60.931	INDEL	TGCTGGGTGCCACGATTGTTAGGATCCATGTTTCTAAGAAGTTTCGAAGCTTTGCCAAGATAAATCGAC	TGCAGGGTGCCACGATTGTTAGGATCCATGTTTCTAAGAAGTTTCGAAGCTTTGCCAAGGTAAATCGAC
		UW085308	62.090	SSR	CTGGTGGGTTGGTACACATTTTTCTATTACTTAAACATATTTCCTACAAAATTGCTTCTTTACAAATCTCAACCTTTCCTCTTCTTCTTCTTCTTCTTCTCCCATGGCTTCCTCTCTCTCTTCTAAACCGTTTCTGGGTTCTTCCAGAACCGAAGGCTTC	CTTCGGAAGCCAAGACCTTCTTGGGTCTTTGCCAAATCTTCTCTCTCTCCTTCGGTACCCTCTTCTTCTTCTTCTTCTTCTTCTTCTCCCTTCCAACTCTAAACATTTCTTCGTTAAAACACCCTTTATACAAATTCATTATCTTTTTACACATGGTTGGGTGGTC
		16327596	62.767	SNP	TGCAGATTAGGCGCTTGTATTTGTGTCTAAGCTGGTATCAAGTGCTATTACAGATCGGAAGAGCGGTTC	TGCAGATTAGGCGCTTGTATTTGTGTGTAAGCTGGTATCAAGTGCTATTACAGATCGGAAGAGCGGTTC
		IS_16325043	63.140	INDEL	TGCAGAACTTGACCTCTATGAGAATGAATGGACGTCTGACTTGACTTTGCAACAGCTGGTACTTTCTTA	CAGAACTTGACCTCTATGAGAATGAATGGACGTCTGACTTGACTTTGCAACAGCTGGTACTTTCTTA
		SSR05913	64.139	SSR	TATTGGACCTGCAGTCTATATGTCATTAGGAGGGAGGGATAGAGAGAGAGAGAGAGAGAGAGAGAGAAGGGAGAAGATTAGTTTTATCCAGTAACACAGATCATTTCTAGAAGTGAACAACAGTCTTTGATTAATTGTGCCATGCAGTTGAAACTTTTATAATTGA	AGTTAATATTTTCAAAGTTGACGTACCGTGTTAATTAGTTTCTGACAAGTGAAGATCTTTACTAGACACAATGACCTATTTTGATTAGAAGAGGGAAGAGAGAGAGAGAGAGAGAGATAGGGAGGGAGGATTACTGTATATCGGACGTCCAGGTTAT
		16326235	64.515	SNP	TGCAGATGTATGGTCAGAATTGTTTAGTGCTTTTGGTTGGCCCATGTTTCATACAATTCTCTTGGATGG	TGCAGATGTATGGTCAGAATTGTTTAGTGCTTTTGGTTGGCCCATATTTCATACAATTCTCTTGGATGG
		16326172	64.983	SNP	TGCAGAGTGCAACTCCCACTGTAAAGAACTATGATTTCTACAACATATCCCCTTATCCTAATGCCTTCG	TGCAGAGTGCAACTCCCACTATAAAGAACTATGATTTCTACAACATATCCCCTTATCCTAATGCCTTCG
		IS_16326655	65.107	INDEL	TGCAGGTTGTCCTATGAGACTAGTCGAGGCACGTGTAAGCTAACCCGAACACTCATGGAAATACTTATA	TGCAGGTTGTCCTATGAGACTAGTCGAGGCACGTGTAAGCTAACCCGAACACTCATGGAAATACTTATA
		IS_16325259	65.332	INDEL	TGCAGTGAAGAAAAAGATATGAAGTCCAGAAATTGAAATTTACTTATATTGTTTTATGTTCAAGACTG	TGCAGTGAAGAAAAAGATATGAAGTCTCAGAAATTGAAATTTACTTATATTGTTTTATGTTCAAGACTG
		IS_16327347	65.669	INDEL	sequence not found	TGCAGCTGTTGGTGTGGCATGGTATTACAGATCGGAAGAGCGGTTCAGCAGGAATGCCGAGACCGATCT
		IS_16327487	65.752	INDEL	TGCAGACCCTACAATATTTGGGTGTCAAGGTAGCTCGTAGAAAATTA	TGCAGACCCTACAATATTTGGGTGTCAAGGTAGCTCGTAGAAAATTACAGATCGGAAGAGCGGTTCAGC
		IS_16325137	65.774	INDEL	sequence not found	TGCAGCCAATGACCCCAGAAGGGATTCCAAGAGATAATAGAATATGACTTATACTTATACTCAACAAAT
		IS_16325323	65.846	INDEL	AGAGAAGAATAATATTAGGAACAAAACTAATATCCTATCTTTTTCAAATTTA	TGCAGAGAAGAATAATATTAGGAACAAAACTAATATCCTATCTTTTTCAACATTTACAGATCGGAAGAG
		IS_16327264	66.148	INDEL	TGCAGTCCGTGGAACTTCGGCCGTGGGCCCTTGCCATTTATCTAATGGTCTAAAACACCCCTTTTA	TGCAGTCCGTGGAACTTCGGCCGTGGGCCCTTGCCATTTATCTAATGGTCTAAAACACCCCTTTTACAG
		16326665	68.208	SNP	TGCAGTAAAATGAACATCTCAGTATCTGGTATTACATTGACGACTGACCCCAGGACAAACAAAGTTTGC	TGCAGTAAAATGAACATCTCAGTATCTGGTATTACATTGACGACTGACCCCAGGACAAACAAAATTTGC
		16326729	69.257	SNP	TGCAGTCTAATTCTTATCCAGAAATGACCCTGATTTTACCTCGAATCATTTTGGTTTCATGGCAGGTCT	TGCAGTCTAATTCTTATCCAGAAATGATCCTGATTTTACCTCGAATCATTTTGGTTTCATGGCAGGTCT
		16326554	70.404	SNP	TGCAGGCAACGAAGATCAGAAAACTTATTACACTCCAGACCCACATGCAGGAAGCCCGCCCACAGGTTT	TGCAGGCAATGAAGATCAGAAAACTTATTACACTCCAGACCCACATGCAGGAAGCCCGCCCACAGGTTT
		IS_16325424	76.155	INDEL	TAACATATGGGAATGGGAGCT	TGCAGAGTCCTTTTTTTATTTCATTTATAGGAATGCCTTTAGTCTATTATCTGACACCTCTGTATCTGC
		IS_16325452	76.906	INDEL	TGCAGGTAACTATATAATCCAAAAACCTTTCTTCTATAAATACGTTTACAAACGATACACAATACTTTA	sequence not found
		IS_16325244	79.739	INDEL	TGCAGTAGTCAATCCTCTCGTCGTCTGACACTTCAAGAAAACTTTTCAGATCAGCTAAATTGTTCATAA	TGCAGTAGTCAATCCTCTCGTCGTCTGACACTTCAAGAAAACTTTTCAGATCAGCTAAATTGTTCATAA
		IS_16325089	80.679	INDEL	TGCAGAGTGATCTTACGAGATGGTGTGTGATTGTTTTTGTACTTCCTTGTTTACGGATCGTTATTGTTT	TGCAGAGTGATCTTACGAGATGGTGTGTGATTGTTTTTGTACTTCCTTGTTTACGGATCGTTATTGTTT
		IS_16325480	81.656	INDEL	TGCAGTTTTTAGTTGTATCAACAACCTTTATTCAACTCACTCACTTATATATCCAATCATATCAATGTT	sequence not found
		IS_16325174	81.934	INDEL	sequence not found	TGCAGCTTTTAGTTGTATCAACAACCTTTGATTCAACTCACTCACTTATATATCCAACCATATCAATGT
		16326227	86.466	SNP	TGCAGATGCAGAAGAAGGTATGCTATTTTCTCCTTGTATTGTTTTAGATTGAATGGTTTATTTATATGC	TGCAGATGCAGAAGAAGGTATGCTATTTTCTCCTTATATTGTTTTAGATTGAATGGTTTATTTATATGC
		16327615	86.773	SNP	TGCAGGTCCGATAAACTTCTCAATACATACACAAGCTAAACCAAACCATGTTACAGATCGGAAGAGCGG	TGCAGGTCCGATAAAGTTCTCAATACATACACAAGCTAAACCAAACCATGTTACAGATCGGAAGAGCGG
		16327552	86.916	SNP	TGCAGAGCATTGGTGAGTTCCATTATCACACATCACCGAATAGTTGTCCAACCATGATTCTTACAGATC	TGCAGAGCATTGGTGAGTTCCATTATCACACATCACCAAATAGTTGTCCAACCATGATTCTTACAGATC
		16326171	87.295	SNP	TGCAGAGTGAAGAAGAAATGGAAGTGCCTGTTCAGATGAAATTATATGATTCGACGACGTTTGAAGGAT	TGCAGAGTGAAGAAGAAATGGAAGTGTCTGTTCAGATGAAATTATATGATTCGACGACGTTTGAAGGAT
		IS_16325458	88.531	INDEL	TGCAGTAAGTACCCACCATTCAGTTAGTGTGGCTTATTTTATATATATATATATCCTGATTTTGTTTAC	TGCAGTAAGTACCCACCATTCAGTTAGTGTCTTATTTTATATATATATATAT
		F gene	90.146	morhological marker	no data	no data
		IS_16327797	90.762	INDEL	TGCAGACTTGAGACACTGAAGATTGTTCTTGTTCCTGTGCACAATGATTTTGAAACGATACATTTTACA	TGCAGACTTGAGACACTGAAGATTGTTCTTGTTCCCGTGCACAATGATTTTGAATCGATACATTTTACA
		IS_16325510	91.078	INDEL	TGCAGTTGTCCATAATTATTTTGGGACACTGGATCTTATTACAGATCGGAAGAGCGGTTCAGCAGGAAT	sequence not found
		IS_16325505	91.280	INDEL	TGCAGTACAGGCTTTTTCTATATCCTTACAGATCGGAAGAGCGGTTCAGCAGGAATGCCGAGACCGATC	sequence not found
		SSR12898	92.395	SSR	TACTTAACTTAAACTCTCTCTCTCTCTCTCTCTCTCTCTCACACACACACACACACACATACACACACATATATATTGAATTCTAAAATTGAAATAGCCTTTTCAAAAGTTTGTTTTTGTATTATATATATATTTCTTTGTATATTAGCAAAAGTCTAC	TTTTATACTTAACTTAAACTCTCTCTCTCTCTCTCTCACACACACACACACATACACACACATATATATTGAATTCTAAAATTGAAATAGCCTTTTCAAAAGTTTGTTTTTGTATTATATATATATTTCTTTGTATATTAGCAAAAGTCTAC
		IS_16326654	93.632	INDEL	TGCAGGTTGTACACAATACAGAAAACCGATAGCTACGTCATGGACTGTATACATCAAGGTTCATCCACC	TGCAGGTTGTACACAATACAGAAAACTGATACCTACGTCATGGACTGTATACATCAAGGTTCATCCACC
		16326653	94.983	SNP	TGCAGGTTGTACACAATACAGAAAACCGATAGCTACGTCATGGACTGTATACATCAAGGTTCATCCACC	TGCAGGTTGTACACAATACAGAAAACTGATACCTACGTCATGGACTGTATACATCAAGGTTCATCCACC
		IS_16326309	96.783	SNP	TGCAGCAGAGGTTATTGGGGCAAAGAGCCCCATTGGCCTGCCGTCCACATTGCTCGGCAGCGGCAGCTA	TGCAGCAGAGGTTATTGGGGCAAAGAGCCCCATTGGCCTGCCGTCCACATTGCTCGGCAGCGGCAGCTA
		16326620	97.954	SNP	TGCAGGTACTACGGCACCAAAGTGATCCAGCTTCCACTCTCTCAAATCCAGTCTTCTTTGGTTCGGCCC	TGCAGGTACTACGGCACCAAAGTGATCCAGCTTCCATTCTCTCAAATCCAGTCTTCTTTGGTTCGGCCC
		16326079	98.097	SNP	TGCAGAATATGGAAGAGGAATATGGCCTTTATGTGTGGCCCTGTAGTATTATCCTGGCCGAGTATGTAT	TGCAGAATATGGAAGAGGAATATGGCCTTTATATGTGGCCCTGTAGTATTATCCTGGCCGAGTATGTAT
		16326309	98.482	SNP	TGCAGCAGAGGTTATTGGGGCAAAGAGCCCCATTGGCCTGCCGCCCACATTGCTCGGCAGCGACAACTA	TGCAGCAGAGGTTATTGGGGCAAAGAGCCCCATTGGCCTGCCGTCCACATTGCTCGGCAGCGGCAGCTA
		IS_16327755	99.466	INDEL	sequence not found	TGCAGTGTCGCCATGGCCAATTTTTTTTCTTTTAGTTTCGTTTTCTTTTATTTCAGTTCTCCCACATTT
		SH01	100.119	INDEL	AATTTTAGGAGTCATATCTATGTTTTCTTGGATATGTTTTAGTATATCAATGTATTTTGGATGTTTGTTCTTTTACCTATAATTTAAAAAATGAATCCAAAATTTGAAAACTAAAAATAAATACGGTAATTGTTACATGCAATTAAATTGTTAATTTTGTTTAAATTCATATTCTAAATCTAATACATGAATTTTGTAAATTTGAAAAAATAAAATAAAAATATTTAAATTTAAATTAATTAACTATACATAAAAAAAAAGAATTGAGATGGATTGAGGTAGGAAGGATTGGAGAAATTAAGGAAAGAT	AATTTTAGGAGTCATATCTATGTTTTCTTGGATATGTTTTAGTATATCAATGTATTTTGGATGTTTGTTCTTTTACCTATAATTTAAAAAATGAATCCAAAATTTGAAAACTAAAAATAAATACGGTAATTGTTACATGCAATTAAATTGTTAATTTTGTTTAAATTCATATTCTAAATCTAATACATGAATTTTGTAAATTTGAAAAAATAAAATAAAAATATTTAAATTTAAATTAATTAACTATACATAAAAAAAAAGAATTGAGATGGATTGAGGAAGGAATAAGAAAGGAATAAGGAAGGATGGAAAGGAAGAAGGAATGAGGTAGGAAGGATTGGAGAAATTAAGGAAAGAT
		163277550	100.427	SNP	TGCAGTGTCGCCATGGCCAATTTTTTTTCTTTTAGTTTCGTTTTCTTTTATTTCAGTTCTCCCACATTT	TGCAGTGTCGCCATGGCCAATTTTTTTTCTTTTAGTTTCGTTTTCTTTTATATCAGTTCTCCCGTTTTT
	sr6.1A	SH03	100.807	INDEL	AAATATGCTAGGGAAATGACCCAATAATCGAACCAATCATAATTAACTATACAACAAAACTTTAAAAAATAAAAAATATAGCAAAATCTATTCGTGATAAATAGACTTCAACCGATTCTATTATGTTTATAAATTTTACTATACACTTAACTATTCTAAATTTAATTATTATATTTGTAATTATATATAAAAATGCGGCTTTAATTGATTAAGGTATATATTTAAGACTATAAAGCTTTTGTTTTAAATAATAATAATTTGATTTTTATCATTCCTTATTTTAAA	AAATATGCTAGGGAAATGACCCAATAATCGAACCAATCATAATTAACTATACAACAAAACTTTAAAAAATAAAAAATATAGCAAAATCTATTCGTGATAAATAGACTTCAACCGATTCTATTATGTTTATAAATTTTACTATACACTTAACTATTCTAAATTTAATTATTATATTTGTAATTATATATAAAAATGCCTCAAACCAAACCCGTCAATTTTAAGGCGGCTTTAATTGATTAAGGTATATATTTAAGACTATAAAGCTTTTGTTTTAAATAATAATAATTTGATTTTTATCATTCCTTATTTTAAA
		IS_16325243	101.348	INDEL	TGCAGTAGCAGTAAGTTCCCTTTGGGACAGAGGAATGCAGAGAGTGAGAGAAAAAAGTGGGAGTTTGT	TGCAGTAGCAGTAAGTTCCCTTTGGGACAGAGGAATGCAGAGAGTGAGAGAAAAAAAGTGGGAGTTTGT
		SH02	101.976	INDEL	AAAAAAACAATACAAAAAAAAAAAAAAAAAAGATTGCTAACCACAATTCAATCACTAGGTCAACACTAATTTTCTCAACCTATCCTATTATAAATTATTTGGAAACAAAAATTTTGAAGTCAAACTCTTCAAATATTGTTTACTCTTTTTAACAGGTTCTATCTCTCCTCTTAAAATTGATTTTAGTAAAAAAAAAAAAAACATTAATTGAAGGGACTAAATCAGTCAAGAGATGTCATTAAAGTCCATATTTAGTAATCATAGTCTAATTTTGTAATGATCACCAAATGACAGTTTCATAATGAAAGGGCAATAAGGAAATTTAAATCGAGGAATTTGAAAACACAAAAGAAGTTAATGAATTTAATGAAAAGGGAAAAAGTAATTAATTAAGTGGAGG	AAAAAAACAATACAAAAAAAAAAAAAAAAAAGATTGCTAACCACAATTCAATCACTAGGTCAACACTAATTTTCTCAACCTATCCTATTATAAATTATTTGGAAACAAAAATTTTGAAGTCAAACTCTTCAAATATTGTTTACTCTTTTTAACAGGTTCTATCTCTCCTCTTAAAATTGATTTTAGTAAAAAAAAAAAAAAAAACAGAATAGAGAAGAACAAAAGTCATAAAACAAACCACATTAATTGAAGGGACTAAATCAGTCAAGAGATGTCATTAAAGTCCATATTTAGTAATCATAGTCTAATTTTGTAATGATCACCAAATGACAGTTTCATAATGAAAGGGCAATAAGGAAATTTAAATCGAGGAATTTGAAAACACAAAAGAAGTTAATG…
		WOX9	101.991	SNP	TCCCAAACCACTACAACAACCTCCATCACCGCCAGCGCCGCCGCCACCACCGCCACTTGTTCTTCCTCTTCATCCTCTGACAAATCTTCTCCCAAGAAACCTCCAACAAAGACTCTTACCTCCAATAATTCAGTGACTCAAAACTACCTTCATCAACC	TCCCAAACCACTACAACAACCTCCATCACCGCCACCGCCGCCACCACCACCGCCACTTGTTCTTCCTCTTCATCCTCTGACAAATCTTCTCCCAAGAAACCTCCAATAAAGACTCTTACCTCCAATAATTCAGTGACTCAAAACTACCTTCATCAACC
		SH04	102.264	INDEL	AGTTTATTCTGTACCATATAATAAAAACACGATGGATGTACTTTTACCATTTTTTTAACATTCATTTTAATGTGAATTCGTCATTAAAATTAATAGTATAAGGTTTTTAAAGCTTGTACCTTTTCAAAAAAAAATAGGATGGACCGATGGTACAACATGGTCAAACACATACCAATAAATTTTTTTTGGACGTTCACCTAAAAATATCAATTTATTTTACCATTCACTTGTCAAAATTTAAAAAACTTCAAACTTAGTTACGTGATAATAATTACTGTCAAACTACACATTACAAAATTTAGTCTGTACCATTAATCCTTTTTTTTCTTAAATTTTGAAGGGTCGTTCGTTTAAAAA	AGTTTATTCTGTACCATATAATAAAAACACGATGGATGTACTTTTACCATTTTTTTAACATTCATTTTAATGTGAATTCGTCATTAAAATTAATAGTATAAGGTTTTTAAAGCTTGTACCTTTTCAAAAAAAAATAGGATGGACCGATGGTACTGGACGTTCACCTAAAAATATCAATTTATTTTACCATTCACTTGTCAAAATTTAAAAAACTTCAAACTTAGTTACGTGATAATAATTACTGTCAAACTACACATTACAAAATTTAGTCTGTACCATTAATCCTTTTTTTTCTTAAATTTTGAAGGGTCGTTCGTTTAAAAA
		SH05	102.719	INDEL	TACTAGTTTATGAATTGTTTTTGATAAATATTTATTTGTTACCGAGCTTTCTCTCTCAACCCTTATATTCTTTGATTTTAAAATTTTATAGGTGAAAATCTTCTTAAAATCTAAAAGTTAAATAATTATTAAAGGAGAAGTAAAGTGTGAGAAGACAGTAGAAAAAGAGTAAAGAAAAATTAAGGTTTAAAAGAAAGGGAGGAAGAAACATATCCATTTCACACACTCTAATCTTGGAGAAAGACGAAATGGTGTGTG	TACTAGTTTATGAATTGTTTTTGATAAATATTTATTTGTTACCGAGCTTTCTCTCTCAACCCTTATATTCTTTGATTTTAAAATTTTATAGGTGAAAATCTTCTTAAAATCTAAAAGTTTTTGTATCGTAGAAGTTGATAAGTGTTTCAAACTAAAAGTTAAATAATTATTAAAGGAGAAGTAAAGTGTGAGAAGACAGTAGAAAAAGAGTAAAGAAAAATTAAGGTTTAAAAGAAAGGGAGGAAGAAACATATCCATTTCACACACTCTAATCTTGGAGAAAGACGAAATGGTGTGTG
		IS_16325460	103.105	INDEL	TGCAGTAGCAGTAAGTTCCCTTTGGGACAGAGGAATGCAGAGAGTGAGAGAAAAAAGTGGGAGTTTGTT	TGCAGTAGCAGTAAGTTCCCTTTGGGACAGAGGAATGCAGAGAGTGAGAGAAAAAGTGGGAGTTTGTT
		16325979	103.476	SNP	TGCAGAAAAAAAAATTGTTATTCTAACAAAGATATTAGTGGGTGAGCAGTAAGCACATGAAAAAAAATT	TGCAGAAAAAAAAATTGTTATTCTAACAAAGATATTAGTGGGTGAGCAGTAAGCACATGAAAATAAATT
		16326017	104.081	SNP	TGCAGAAAGAGCTAGATCAAGAAGATCCACCAGTTTTTCGTCAGAGATGAGCCCAACCTGGAAACCAAT	TGCAGAAAGAGCTAGATCAAGAAGATCCACCAGTTTTTCATCAGAGATGAGCCCAACCTGGAAACCAAT
		16327613	104.433	SNP	TGCAGGCCTGAAATAATCTGAAACCCATATAATGCAATTGAATTACAGATCGGAAGAGCGGTTCAGCAG	TGCAGGCCTGAAATAATCTGAAACCCATATAATGCAATTGCATTACAGATCGGAAGAGCGGTTCAGCAG
		SH07	104.530	INDEL	AAATATCTGTCAACTTCAAAGTTAAAATGATTAAGTACTTTCACCTTAGCTCCTATTTGCCTTTCTCCAGCCTTTCTCCATTTCTCCAGCCTTTCTCCAGCCTTTCTCCAAGTAGCTATAGTTAACAAATAATAATTAATGACGAGGGGAGTTTTTACTTGCAACAATATTCTAGATACTGGTGTTTGTTTCTAATGTTCTTTCTTTTGATTGTTTAATAGCTAAACTAA	AAATATCTGTCAACTTCAAAGTTAAAATGATTAAGTACTTTCACCTTAGCTCCTATTTTTTCTCCAGCCTTTCTCCAGCCTTTCTCCAAGTAGCTATAGTTAACAAATAATAATTAATGACGAGGGGAGTTTTTACTTGCAACAATATTCTAGATACTGGTGTTTGTTTCTAATGTTCTTTCTTTTGATTGTTTAATAGCTAAACTAA
		SH09	104.782	INDEL	ACCATTGCCAAATAACAATATCTTTACATTACCTTTCCTTTTTTATCCTTTAGTTTTACAGAAATTACAATAATGTAACAATCAAGTATATAACAATATTCATGAAAGAAAAAAAATTAAATCCATAAATATTTGACTCTATCAACACTTAAGATCTAAATATTGATATATTTGAAAAGTGTTTTGCATTCTATTCATGTGTTAATACTTTGAGGCTAATTACGATATGTACAAGGAAGGAAATGAAAGAAATGAAAACAGTATGATGATGATGAGTCCAATCG	ACCATTGCCAAATAACAATATCTTTACATTACCTTTCCTTTTTTATCCTTTAGTTTTACAGAAATTACAATAATGTAACAATCAAGTATATAACAATATTCATGAAAGAAAAAAAATTAAATCCATAAATATTTGACTCTATCAACACTTAAGATCTAAATATTGATATATTTGAAAAGTGTTTTGCATTCTATTCATGTGTTAATACTTTGAGGCTAATTACGATAGAAATGAAAACAGTATGATGATGATGAGTCCAATCG
		SH06	105.362	INDEL	ATTGATAATAATACTATTCATAGACTACTATAACTACTATAGTCTACTTATTATTCATTATAGCTATCCATTTAGAAAAATACATTTATACACTTTGAACACACTAAAATGTATATAAGTTGGCACCTATTTTTCAAAAAAAATCAAGATAAGAAATACCTTTTCAAAAAGAAAGGAACTTGAAAGTGAGAATGAAATAAGGGCATATTCCTTTAACAAACTTTGATTCCCACATCCGTATGCAGTGGA	ATTGATAATAAACTACTATAGTCTACTTATTATTCATTATAGCTATCCATTTAGAAAAATACATTTATACACTTTGAACACACTAAAATGTATATAAGTTGGCACCTATTTTTCAAAAAAAATCAAGATAAGAAATACCTTTTCAAAAAGAAAGGAACTTGAAAGTGAGAATGAAATAAGGGCATATTCCTTTAACAAACTTTGATTCCCACATCCGTATGCAGTGGA
		IS_16325039	106.058	INDEL	TGCAGAAAGCTAGCCTAACACGACTTTACTCCTCTTTGATGGAAGAACTAAAATAACACCTCCAGCTGA	TGCAGAAAGCTAGCCTAACACTTTACTCCTCTTTGATGGAAGAACTAAAATAACACCTCCAGCTGA
		IS_16326139	106.265	SNP	TGCAGAGAGAGACTGTAAAATAAGATTCTTTTATGAGGAAATTTAGAAAATGGAAAATATAAAATTACA	TGCAGAGAGAGACTATAAAGTAAGATTCTTTTATGAGGAAATTTAGAAAATGGAAAATATAAAATTACA
	sr6.1B	IS_16327584	106.281	INDEL	TGCAGTCTTTTCTCAAGAGGAGGGGAGGAGAGGTGGAGCGTGGAGCATTGGATGTGCTAATTGAGGTTG	TGCAGTCTTTTCTCAAGAGGAGGGGAGGAGAGGTGGAGCATTGGATGTGCTAATTGAGGTTG
		IS_16326138	106.424	INDEL	TGCAGAGAGAGACTGTAAAATAAGATTCTTTTATGAGGAAATTTAGAAAATGGAAAATATAAAATTACA	TGCAGAGAGAGACTATAAAGTAAGATTCTTTTATGAGGAAATTTAGAAAATGGAAAATATAAAATTACA
		SH11	106.780	INDEL	TGACATCTGATATAGAGTTGGACTGAAAATAGGCATAAAATGGTTTGATTAAGATTATGATTAACTGCGTCAAGATGTGATCCTCTCGATTAATCACGACATTATTTAAAGGAATATAATTTCTATCAAGTTGAAAGAATGAAAACATAACATTTACATCAACACAAAGTTGGCCACACAAAAAAGTGTGGACTATTTAAGTTGTTTGGAAAGAAATAGTTGTTAGCAATAATGTGTCTCAGGGGTCAAATTCAAAAGTTGATGCAAGAGACACAAATGCATATA	TGACATCTGATATAGAGTTGGACTGAAAATAGGCATAAAATGGTTTGATTAAGATTATGATTAACTGCGTCAAGATGTGATCCTCTCGATTAATCACGACATTATTTAAAGGAATATAATTTCTATCAAGTTGAAAGAATGAAAACATAACATTTACATCAACACAAAGTTGGCCACACAAAAAATGTTGCTTTCCTTTTCGACCGTTAGTGTGGACTATTTAAGTTGTTTGGAAAGAAATAGTTGTTAGCAATAATGTGTCTCAGGGGTCAAATTCAAAAGTTGATGCAAGAGACACAAATGCATATA
		16326138	106.951	INDEL	TGCAGAGAGAGACTGTAAAATAAGATTCTTTTATGAGGAAATTTAGAAAATGGAAAATATAAAATTACA	TGCAGAGAGAGACTATAAAGTAAGATTCTTTTATGAGGAAATTTAGAAAATGGAAAATATAAAATTACA
		16326691	107.142	SNP	TGCAGTAGGTAATGTCTTGCCGAGGCCGCGATTAGTGAGCTAATCGTCCAAACTACTCTCAATTTTAGT	TGCAGTAGGTAATGTCTTGCCGAGGCCGCGATTAGCGAGCTAATCGTCCAAACTACTCTCAATTTTAGT
		16326740	107.218	SNP	TGCAGTCTTTATATCTGTTTCGGTGAGAATTGACTAACGAATCTTCTAAACTTGGAGTTTATTGATTTT	TGCAGTCTTTATATCTGTTTCGGTGAGAATTGACTAACGAATCGTCTAAACTTGGAGTTTATTGATTTT
		SH12	107.278	INDEL	TCTGTTTGATTTAGCAAAAAATGTTTAAAGAAAATGCAGGAGTCATATTTAAATATAGTGCAAGAATATAACAGAGTTATTCTGATTTGGTTTTTCTAGTTCACTTAATTAAAAAGAT	TCTGTTTGATTTAGCAAAAAATGTTTAAAGAAAATGCAGGAGTCATATTTAAATATAAAGAAAATGCAGGAGTCATATTTAAATATAGTGCAAGAATATAACAGAGTTATTCTGATTTGGTTTTTCTAGTTCACTTAATTAAAAAGAT
or6.2		TCP2	107.397	SNP	GGATGCCGGCGTGGCGGCAGAAAGGCAGTGGCAGTCGTCCACTGTTGCAATGGATTACTTCAGCTCGGGAATTCTTGAGCCATCCACTTCCAGAACTCACCAT	GGATGCCGGCGTGGCGGCAGAAAGGCAGTGGCAGTCGTCGACTGTTGCAATGGATTACTTCAGCTCGGGAATTCTTGAGCCATCCACTTCCAGAACTCACCAT
		IS_16325331	107.524	INDEL	sequence not found	TGCAGATAATTCCATAAAACATCAATTTATTAGAGACTACTTAGTATTGTGTTACAGATCGGAAGAGCG
		SH15	107.608	INDEL	TAATAAATGATAATACTTCCTTCTTATTATTATTATCATTTTGGAATAAAATGAAGATCTAAACTTATCATTTAATCCCTCTTTTGGATTTTCAAATTTTGGAAATAATGAATATTAACAAATAAATTGTCAAAAACAAAAAATTAACAAATAAATTGTCAAAAAAGAATAAAATACTTACAATATATATAGCAAAATTTTATTTTAAAAATGTTCCTATTAAATATTTGGTCTCAAATAACTGTAGTAATTAATTACTTAATGTGCAACATAATTTGATATTTAACAACTAATTAAAATCAATATAACTATAAATGGTGGATAATTTAAATCAATACTAATAA	TAATAAATGATAATACTTCCTTCTTATTATTATTATCATTTTGGAATAAAATGAAGATCTAAACTTATCATTTAATCCCTCTTTTGGATTTTCAAATTTTGGAAATAATGAATATTAACAAATAAATTGTCAAAAACAAAAAATATAAAATACTTACAATATATATAGCAAAATTTTATTTTAAAAATGTTCCTATTAAATATTTGGTCTCAAATAACTGTAGTAATTAATTACTTAATGTGCAACATAATTTGATATTTAACAACTAATTAAAATCAATATAACTATAAATGGTGGATAATTTAAATCAATACTAATAA
		SH18	107.705	INDEL	AGAGTTTGTTTTATCATCAAATAACGTATGCAAATCATACTAGTTGATATGATCCTATTAACTTTAAAGTTTTCTTTAATAACAAACAATAATTAATAATTATTATTTCAG	AGAGTTTGTTAATCATACTAGTTGATATGATCCTATTAACTTTAAAGTTTTCTTTAATAACAAACAATAATTAATAATTATTATTTCAG
		16326327	107.710	SNP	TGCAGCAGGAGGAAATATTCTGCATAGAAAACCAGTTTCAAGCAACAACCAAAACGTTTCTTCTTCTTC	TGCAGCAGGAGGAAATATTCTGCATAGAAAACCAGTTTCAAGCAACAACCAAAACGTTTCTTCTCCTTC
		SH17	107.713	INDEL	ACTTACATGAAAAATCAAGAAGAGAATATTATTTACTTATAGAAGAGGCAAACTCCAAACAAACTTCTCCTGTTTTTTTTCTTTTTATTAATATAGACAAATTAATTGATACATGAGATTTATAGATTCCCAAACAAACAATTAATGGCAATAAAATTGTCTAATTAGATAATAAAATCAAATGTGAATTCTCAAACGGTAAGAAAAAATTGGAACTAAGAAAAATATGGCTATTTCATGACAGCTAAATTCTTGGTGTAAAGTTATCATCAATTATGATTATGATGATAATCATACTTTTATTTGTGATTATTATT	ACTTACATGAAAAATCAAGAAGAGAATATTATTTACTTATAGAAGAGGCAAACTCCAAACTCCAAACTCCAAACTCCAAACTCCAAACTCCAAACAAACTTCTCCTGTTTTTTTTCTTTTTATTAATATAGACAAATTAATTGATACATGAGATTTATAGATTCCCAAACAAACAATTAATGGCAATAAAATTGTCTAATTAGATAATAAAATCAAATGTGAATTCTCAAACGGTAAGAAAAAATTGGAACTAAGAAAAATATGGCTATTTCATGACAGCTAAATTCTTGGTGTAAAGTTATCATCAATTATGATTATGATGATAATCATACTTTTATTTGTGATTATTATT
		IS_16326742	108.214	INDEL	TGCAGTCTTTTCTCAAGAGGAGGGGAGGAGAGGTGGAGCGTGGAGCGTGGAGC	TGCAGTCTTTTCTCAAGAGGAGGGGAGGAGAGGTGGAGCGTGGAGCGTGGAGCATTGGATGTGCTAATT
		IS_16325636	108.756	INDEL	TGCAGAAAGCTAGCCTAACACTTTACTCCTCTTTGATGGAAGAACTAAAATAACACCTCCAGCTGAGCC	TGCAGAAAGCTAGCCTAACACGACTTTACTCCTCTTTGATGGAAGAACTAAAATAACACCTCCAGCTGAGCC
		SH20	109.744	SNP	AAATATTGATATATCATTGATAAGTCATACAAATCTATCAGTAATACAAATTTATCGGTGATACAAGTTTATCAACGATAATTTTGTTATATTTATAATTTTTTTTTAAAAGGCTGTTAAAATGAGTTATGATTACAATCTATTTGGAGATATCAGTCAACACTGGATGATGGATGATGGGCCTCTTATGCAAGATGATGGGCCTCGTGGTTTGTCAATTGAATAA	AAATATTGATATATCATTGATAAGTCATACAAATCTATCAGTAATACAAATTTATCGGTGATACAAGTTTATCAACGATAATTTTGTTATATTTATAATTTTTTTTTAAAAGGCTGTTAAAATGAGTTATGATTACAATCTATTTGGAGATATCAGTCAACACCGGATGGTGGATGATGGATGATGGGCCTCTTATGCAAGATGATGGGCCTCGTGGTTTGTCAATTGAATAA
		SH21	110.795	SNP	TTTTGTGGACAATTCAAAATTTCATATTGGTCAACTAATATTCCAACCATCGACTTTAGGTCAATGAAACAAAATTGTGGAGATCAAAATTTAGAAAGTTAATAATCCATTTTCCCTCAAAAAAAAAAAAATTAGCATAGATGGTCAATTACTTCCTTGGTCTTCAAAAGCCCT	TTTTGTGGACAATTCAAAATTTCATATTGGTCAACTAATATTCCAACCATCAACTTTAGGTCAATGAAACAAAATTGTGGAGATCAAAATTTAGAAAGTTAATAATCCATTTTCCCTCAAAAAAAAAAAATTAGCATAGATGGTCAATTACTTCCTTGGTCTTCAAAAGCCCT
		SH22	111.147	SNP	AGAACACTTGGTCATTGATAGCAAATATATCAAATTGTTATTAGAAGACTAAGATAGTTCTCACTTTTAAATTTACTACTTTTACAAATTTAAAAAATATTATATTACTACTTTTGCAAAAACTCCTACCAAATCAACTTAAACTAATTATACATTATGTACTAAGAATTACCCAGATAAAAGTTATAAAGTTAAAAATTAAAATTATCGATCTTAATTTAACATCAATTA	AGAACACTTGGTCATTGATAGCAAATATATCAAATTGTTATTAGAAGACTAAGATAGTTCTCACTTTTAAATTTACTACTTTTACAAATTTAAAAAATATTATATTACTACTTTTGCAAAAACTCCTACCAAATCAACTTAAACTAATTATACATTATGTACTAAGAATTACCCAGATAAAAGTTATAAAGTTAAAAATTAAAATTATCAATCTTAATTTAACATCAATTA

## Sheet: Supplementary Table S6
Supplementary Table S6. Annotation of genomic regions corresponding to or6.1, or6.2, sr6.1A and sr6.1B
QTL		B10 v3_gene_ID	B10 v3_contig	gene_start	gene_end	9930 v3_gene_ID	annotation
or6.1		Cucsat.G6176	ctg1425	771848	777993	CsaV3_6G004560.1	Abscisic acid-insensitive 5-like protein 2
		Cucsat.G6177	ctg1425	781978	787803	CsaV3_6G004570.1	protein SAD1/UNC-84 domain protein 1
		Cucsat.G6016	ctg1425	781990	787781	CsaV3_3G015940.1	protein TPLATE
		Cucsat.G6178	ctg1425	792333	797800	CsaV3_6G004580.1	Type I inositol polyphosphate 5-phosphatase, putative
		Cucsat.G6179	ctg1425	798698	799434	CsaV3_6G004590.1	Unknown protein
		Cucsat.G6180	ctg1425	808626	812506	CsaV3_6G004610.1	Protein ETHYLENE INSENSITIVE 3
		Cucsat.G6181	ctg1425	815407	819345	CsaV3_6G037000.1	NADH dehydrogenase [ubiquinone] 1 alpha subcomplex assembly factor 3-like
		Cucsat.G6017	ctg1425	821197	838667	CsaV3_6G004650.1	HAT transposon superfamily
		Cucsat.G6182	ctg1425	821381	826015	CsaV3_6G004640.1	Calcium-dependent protein kinase, putative
		Cucsat.G6183	ctg1425	832967	833848
		Cucsat.G6018	ctg1425	839102	841983	CsaV3_6G004670.1	Unknown protein
		Cucsat.G6184	ctg1425	839255	841068	CsaV3_7G004320.1	protein EPIDERMAL PATTERNING FACTOR 1
		Cucsat.G6185	ctg1425	846029	850409	CsaV3_6G004680.1	Adenylate kinase
		Cucsat.G6130	ctg1425	851173	851630
		Cucsat.G6019	ctg1425	852629	858483	CsaV3_6G004690.1	Receptor-like protein kinase
		Cucsat.G6020	ctg1425	862714	864933
		Cucsat.G6186	ctg1425	869113	876001	CsaV3_6G004700.1	T-complex 11
		Cucsat.G6137	ctg1425	870748	871034
		Cucsat.G6187	ctg1425	876574	879812	CsaV3_6G004710.1	Alpha-1,3/alpha-1,4-fucosyltransferase
		Cucsat.G6188	ctg1425	882039	887771	CsaV3_6G004730.1	CCA tRNA nucleotidyltransferase
		Cucsat.G6021	ctg1425	898275	913111	CsaV3_6G004750.1	exocyst complex component SEC6
		Cucsat.G6022	ctg1425	915281	918913	CsaV3_6G004760.1	Oxidoreductase family protein
		Cucsat.G6023	ctg1425	921422	927131	CsaV3_6G004770.1	Oxidoreductase family protein
		Cucsat.G6024	ctg1425	930407	939143	CsaV3_6G004790.1	Cleavage stimulation factor subunit 2
		Cucsat.G6025	ctg1425	941087	950233	CsaV3_6G004800.1	NAC domain-containing protein 17-like
		Cucsat.G6189	ctg1425	951623	955247	CsaV3_6G004820.1	HSP20-like chaperones superfamily protein
		Cucsat.G6026	ctg1425	954162	959297	CsaV3_6G004830.1	F-actin capping protein, beta subunit
		Cucsat.G6027	ctg1425	962271	975354	CsaV3_6G004840.1	tRNA pseudouridine synthase
		Cucsat.G6190	ctg1425	971616	980293	CsaV3_6G004850.1	WD repeat protein
		Cucsat.G6191	ctg1425	981828	1002995	CsaV3_6G004860.1	Transmembrane protein, putative
		Cucsat.G6028	ctg1425	988560	989421
		Cucsat.G6192	ctg1425	1004300	1008068	CsaV3_6G004880.1	Polyadenylate-binding protein
		Cucsat.G6029	ctg1425	1008223	1009675	CsaV3_6G004890.1	UPF0544 protein C5orf45 homolog
		Cucsat.G6193	ctg1425	1010547	1013276	CsaV3_6G004900.1	Hypoxanthine phosphoribosyltransferase
		Cucsat.G6194	ctg1425	1015188	1021822	CsaV3_6G004910.1	DEAD-box ATP-dependent RNA helicase 39-like
		Cucsat.G6303	ctg1425	1023277	1023981	CsaV3_6G004930.1	Late embryogenesis abundant protein, putative
		Cucsat.G6195	ctg1425	1028350	1033277
		Cucsat.G6030	ctg1425	1029413	1033789	CsaV3_6G004940.1	Leucine-rich receptor-like protein kinase family protein
		Cucsat.G6031	ctg1425	1042047	1046157	CsaV3_6G004950.1	30S ribosomal protein S1
		Cucsat.G6196	ctg1425	1046973	1055731	CsaV3_6G004960.1	2-C-methyl-D-erythritol 4-phosphate cytidylyltransferase
		Cucsat.G6197	ctg1425	1055506	1074180	CsaV3_6G004970.1	Type I inositol polyphosphate 5-phosphatase, putative
		Cucsat.G6198	ctg1425	1086545	1094113	CsaV3_6G004990.1	carboxypeptidase D, putative
		Cucsat.G6032	ctg1425	1093871	1101967	CsaV3_6G005000.1	Mitochondrial carrier protein, putative
		Cucsat.G6199	ctg1425	1118500	1128726	CsaV3_6G005020.1	protein GIGANTEA-like
		Cucsat.G6033	ctg1425	1125215	1126635
		Cucsat.G6200	ctg1425	1129508	1131426	CsaV3_7G024510.1	Ribosomal protein S13
		Cucsat.G6034	ctg1425	1133443	1138193	CsaV3_6G005030.1	UDP-galactose transporter 2-like
		Cucsat.G6201	ctg1425	1145608	1152172	CsaV3_6G005040.1	Low affinity potassium transport system protein
		Cucsat.G6202	ctg1425	1153549	1156646	CsaV3_6G005050.1	one-helix protein 2
		Cucsat.G6035	ctg1425	1157482	1180169	CsaV3_6G005070.1	Histone-lysine N-methyltransferase
		Cucsat.G6203	ctg1425	1166536	1173333
		Cucsat.G6204	ctg1425	1182598	1192476	CsaV3_6G005090.1	S-acyltransferase
		Cucsat.G6036	ctg1425	1197368	1199517	CsaV3_6G005100.1	ethylene-responsive transcription factor ERF113-like
		Cucsat.G6037	ctg1425	1211454	1227283	CsaV3_6G005120.1	5-formyltetrahydrofolate cyclo-ligase
		Cucsat.G6205	ctg1425	1211454	1214366
		Cucsat.G6206	ctg1425	1213897	1227298
		Cucsat.G6207	ctg1425	1230671	1245261	CsaV3_6G005130.1	Guanine nucleotide-binding protein, beta subunit
		Cucsat.G6208	ctg1425	1250457	1252322
		Cucsat.G6038	ctg1425	1254431	1256670	CsaV3_6G005160.1	early nodulin-like protein 2 isoform X2
		Cucsat.G6039	ctg1425	1259706	1263283	CsaV3_6G005170.1	G-box-binding factor 4-like protein
		Cucsat.G6209	ctg1425	1272474	1288755	CsaV3_6G005200.1	Sterol 3-beta-glucosyltransferase
		Cucsat.G6040	ctg1425	1292173	1296443	CsaV3_6G005220.1	Tubby-like F-box protein
		Cucsat.G6041	ctg1425	1308211	1310506	CsaV3_6G005240.1	WAT1-related protein
		Cucsat.G6042	ctg1425	1324531	1327745
		Cucsat.G6043	ctg1425	1341140	1350461	CsaV3_6G005270.1	Sequence-specific DNA binding transcription factor
		Cucsat.G6044	ctg1425	1355974	1361863	CsaV3_6G005280.1	Protein root primordium defective 1
		Cucsat.G6210	ctg1425	1356649	1358826	CsaV3_1G019700.1	U6 snRNA-associated Sm-like protein LSm3
		Cucsat.G6211	ctg1425	1393474	1395807	CsaV3_6G005320.1	transcription factor VIP1-like
		Cucsat.G6045	ctg1425	1395637	1400845	CsaV3_6G005330.1	Histidine decarboxylase
		Cucsat.G6046	ctg1425	1412034	1413999	CsaV3_6G005340.1	Chlorophyll a-b binding protein, chloroplastic
		Cucsat.G6288	ctg1425	1412927	1414164
		Cucsat.G6212	ctg1425	1422916	1424397	CsaV3_UNG028150.1	Carbohydrate esterase
		Cucsat.G6213	ctg1425	1429468	1443903	CsaV3_6G005370.1	Protein kinase, putative
		Cucsat.G6047	ctg1425	1452843	1454785	CsaV3_6G005380.1	extensin-1-like
		Cucsat.G6214	ctg1425	1453765	1454783	CsaV3_4G009340.1	Hyccin
		Cucsat.G6291	ctg1425	1507781	1508582
		Cucsat.G6289	ctg1425	1508821	1509251
		Cucsat.G6215	ctg1425	1535933	1542056	CsaV3_6G005430.1	Mitogen-activated protein kinase
		Cucsat.G6048	ctg1425	1542463	1547786	CsaV3_6G005440.1	BTB/POZ and MATH domain-containing protein
		Cucsat.G6049	ctg1425	1553181	1565296	CsaV3_6G005450.1	Alpha/beta-Hydrolases superfamily protein
		Cucsat.G6216	ctg1425	1568992	1578184	CsaV3_6G005460.1	protein ABCI12, chloroplastic
		Cucsat.G6217	ctg1425	1579654	1582281	CsaV3_6G005470.1	BI1-like protein
		Cucsat.G6050	ctg1425	1582712	1587342	CsaV3_6G005480.1	calcium-binding protein 39
		Cucsat.G6218	ctg1425	1590700	1596227	CsaV3_6G005490.1	F-box/LRR-repeat protein 4
		Cucsat.G6219	ctg1425	1597069	1604171	CsaV3_6G005500.1	AP-5 complex subunit mu
		Cucsat.G6220	ctg1425	1621581	1625717	CsaV3_6G005520.1	Protein phosphatase 2C family protein
		Cucsat.G6051	ctg1425	1624229	1626607
		Cucsat.G6052	ctg1425	1632415	1633571
		Cucsat.G6221	ctg1425	1644656	1649014	CsaV3_6G005560.1	PH-response transcription factor pacC/RIM101 isoform 1
		Cucsat.G6139	ctg1425	1645488	1645788
		Cucsat.G6222	ctg1425	1652127	1656353	CsaV3_6G005570.1	receptor-like cytosolic serine/threonine-protein kinase RBK2
		Cucsat.G6223	ctg1425	1657919	1662641	CsaV3_6G005580.1	Prolyl 4-hydroxylase alpha subunit, putative
		Cucsat.G6053	ctg1425	1662686	1673272	CsaV3_6G005600.1	Low-density receptor-like protein
		Cucsat.G6224	ctg1425	1667674	1670739	CsaV3_6G005590.1	Histidine phosphotransfer protein
		Cucsat.G6054	ctg1425	1674376	1680542	CsaV3_6G005610.1	Sugar transporter ERD6
		Cucsat.G6225	ctg1425	1688290	1692879	CsaV3_6G005620.1	1-deoxy-D-xylulose 5-phosphate synthase 1
		Cucsat.G6129	ctg1425	1695107	1696013
		Cucsat.G6138	ctg1425	1696268	1696664
		Cucsat.G6055	ctg1425	1708905	1714154
		Cucsat.G6226	ctg1425	1718507	1724168	CsaV3_6G005650.1	RING/U-box superfamily protein
		Cucsat.G6056	ctg1425	1724340	1731966	CsaV3_6G005660.1	Pax-interacting protein 1
		Cucsat.G6057	ctg1425	1733310	1740924	CsaV3_6G005670.1	DnaJ domain containing protein
		Cucsat.G6227	ctg1425	1746213	1749511
		Cucsat.G6058	ctg1425	1746752	1749631
		Cucsat.G6059	ctg1425	1754085	1757805	CsaV3_6G005690.1	Acyl carrier protein
		Cucsat.G6060	ctg1425	1762196	1770475	CsaV3_6G005700.1	Sodium/hydrogen exchanger
		Cucsat.G6228	ctg1425	1781994	1786038	CsaV3_6G005720.1	Tubby-like F-box protein
		Cucsat.G6061	ctg1425	1787029	1789923	CsaV3_6G005730.1	Beta-amylase
		Cucsat.G6229	ctg1425	1798178	1803680	CsaV3_6G005740.1	lipase-like isoform X1
		Cucsat.G6230	ctg1425	1805921	1823039	CsaV3_6G005750.1	Malic enzyme
		Cucsat.G6062	ctg1425	1825846	1840377	CsaV3_6G005760.1	dTDP-4-dehydrorhamnose reductase
		Cucsat.G6231	ctg1425	1826406	1831790
		Cucsat.G6287	ctg1425	1838288	1838689
		Cucsat.G6063	ctg1425	1841720	1847821	CsaV3_6G005780.1	Kinase family protein
		Cucsat.G6064	ctg1425	1853702	1859816	CsaV3_6G005790.1	Homeobox-leucine zipper protein like
		Cucsat.G6065	ctg1425	1872152	1875743	CsaV3_6G005800.1	Peroxisomal membrane protein like
		Cucsat.G6066	ctg1425	1877452	1880256	CsaV3_6G005820.1	U-box domain-containing 4-like protein
		Cucsat.G6067	ctg1425	1882140	1886817	CsaV3_6G005830.1	AP2/ERF transcription factor SNZ
		Cucsat.G6232	ctg1425	1882387	1884072	CsaV3_6G005840.1	RING-H2 finger protein
		Cucsat.G6301	ctg1425	1886483	1887961
		Cucsat.G6068	ctg1425	1889584	1893769	CsaV3_6G005860.1	flap endonuclease GEN-like 1
		Cucsat.G6070	ctg1425	1895205	1896150	CsaV3_1G033940.1	nodulin homeobox isoform X2
		Cucsat.G6069	ctg1425	1895792	1897290	CsaV3_6G005870.1	Protein-S-isoprenylcysteine O-methyltransferase
		Cucsat.G6233	ctg1425	1898968	1909894	CsaV3_6G005890.1	SPX domain-containing membrane protein
		Cucsat.G6125	ctg1425	1910678	1911324
		Cucsat.G6234	ctg1425	1910932	1916816	CsaV3_6G005900.1	ATPase
		Cucsat.G6071	ctg1425	1917348	1923774	CsaV3_6G005910.1	Ubiquitin-related modifier 1 homolog
		Cucsat.G6235	ctg1425	1923900	1930498	CsaV3_6G005940.1	Peroxisomal membrane protein PEX16
		Cucsat.G6072	ctg1425	1940383	1950280	CsaV3_6G005980.1	Phospholipase D family
		Cucsat.G6236	ctg1425	1942076	1942708
	sr6.1A	Cucsat.G2479	ctg1002	5702112	5704678	CsaV3_6G050530.1	Casein kinase substrate, phosphoprotein PP28
		Cucsat.G2030	ctg1002	5707939	5710827	CsaV3_6G050540.1	WUSCHEL-related homeobox 9-like isoform X1
		Cucsat.G2031	ctg1002	5718119	5719913	CsaV3_6G050550.1	Rac-like GTP-binding protein
		Cucsat.G2480	ctg1002	5728698	5732482	CsaV3_6G050580.1	GDSL esterase/lipase family
		Cucsat.G2032	ctg1002	5732954	5735997	CsaV3_6G050590.1	GDSL esterase/lipase At5g45950
		Cucsat.G2481	ctg1002	5738053	5741807	CsaV3_6G050600.1	ATP synthase mitochondrial F1 complex assembly factor 1
		Cucsat.G2482	ctg1002	5742454	5750945	CsaV3_6G050610.1	apoptosis inhibitor 5
		Cucsat.G2483	ctg1002	5755373	5768604	CsaV3_6G050660.1	Nudix hydrolase
		Cucsat.G2033	ctg1002	5768507	5770751	CsaV3_6G050640.1	Mg-protoporphyrin IX chelatase
		Cucsat.G2034	ctg1002	5771546	5773339	CsaV3_6G050670.1	Transferase
		Cucsat.G2484	ctg1002	5773159	5784179	CsaV3_6G050690.1	BnaA03g58330D protein
		Cucsat.G2124	ctg1002	5776696	5777322
		Cucsat.G2035	ctg1002	5788521	5791992	CsaV3_6G050710.1	Gdsl esterase/lipase
		Cucsat.G2485	ctg1002	5792431	5796034	CsaV3_6G050730.1	Pyruvate decarboxylase
		Cucsat.G2486	ctg1002	5798444	5806893	CsaV3_6G050740.1	GDSL esterase/lipase At1g28570-like
		Cucsat.G2486	ctg1002	5798444	5806893	CsaV3_6G050740.1	GDSL esterase/lipase At1g28570-like
		Cucsat.G2036	ctg1002	5812702	5814799	CsaV3_6G050780.1	phospholipase A1-IIgamma
		Cucsat.G2487	ctg1002	5821659	5826046	CsaV3_6G050790.1	protein CHUP1, chloroplastic
		Cucsat.G2488	ctg1002	5826586	5833103	CsaV3_6G050800.1	50S ribosomal protein L34
		Cucsat.G2037	ctg1002	5829995	5833094	CsaV3_1G033440.1	Protein trichome birefringence-like
		Cucsat.G2489	ctg1002	5837090	5840674	CsaV3_6G050830.1	50S ribosomal protein L34, chloroplastic
		Cucsat.G2038	ctg1002	5837828	5840734	CsaV3_6G050840.1	Unknown protein
		Cucsat.G2039	ctg1002	5841147	5843812	CsaV3_6G050850.1	U-box domain-containing protein 7
		Cucsat.G2040	ctg1002	5847311	5852536	CsaV3_6G050860.1	ubiquitin-like modifier-activating enzyme atg7
		Cucsat.G2490	ctg1002	5852848	5853797	CsaV3_6G050870.1	Pollen-specific protein-like
		Cucsat.G2491	ctg1002	5855981	5856986	CsaV3_6G050880.1	Pollen-specific protein-like
		Cucsat.G2144	ctg1002	5857817	5858280
		Cucsat.G2162	ctg1002	5868567	5869562
		Cucsat.G2492	ctg1002	5868577	5872341	CsaV3_6G050900.1	protein LIGHT-DEPENDENT SHORT HYPOCOTYLS 10-like
		Cucsat.G2041	ctg1002	5876567	5877926	CsaV3_6G050920.1	6,7-dimethyl-8-ribityllumazine synthase
		Cucsat.G2042	ctg1002	5885065	5888018	CsaV3_6G050940.1	Myb family transcription factor
		Cucsat.G2043	ctg1002	5894677	5896418	CsaV3_6G050950.1	transcription factor TGA6
		Cucsat.G2493	ctg1002	5908136	5913287	CsaV3_6G050970.1	Kinase family protein
		Cucsat.G2494	ctg1002	5913406	5918360	CsaV3_6G050980.1	GPCR kinase
		Cucsat.G2495	ctg1002	5920613	5923657	CsaV3_6G050990.1	RING/FYVE/PHD zinc finger protein
		Cucsat.G2496	ctg1002	5924828	5933842	CsaV3_6G051000.1	Ribosomal protein
		Cucsat.G2044	ctg1002	5928151	5929758	CsaV3_6G051010.1	receptor-like protein 51
		Cucsat.G2045	ctg1002	5931083	5931919	CsaV3_2G008290.1	DUF1685 family protein
		Cucsat.G2497	ctg1002	5935918	5936969
		Cucsat.G2498	ctg1002	5945774	5946958	CsaV3_6G051020.1	Transcription factor bHLH35-like protein
		Cucsat.G2046	ctg1002	5948280	5951334	CsaV3_6G051030.1	Ras-related protein like
	sr6.1B	Cucsat.G2070	ctg1002	6394437	6398750	CsaV3_6G051820.1	Peroxisomal (S)-2-hydroxy-acid oxidase
		Cucsat.G2071	ctg1002	6403133	6414420	CsaV3_6G051830.1	P-loop containing nucleoside triphosphate hydrolases superfamily protein
		Cucsat.G2532	ctg1002	6416756	6423440	CsaV3_6G051840.1	Kh domain-containing protein
		Cucsat.G2533	ctg1002	6427803	6430572	CsaV3_6G051850.1	F-box family protein
		Cucsat.G2072	ctg1002	6431860	6439082	CsaV3_6G051860.1	transcription factor TCP2-like
		Cucsat.G2534	ctg1002	6432391	6436087
or6.2		Cucsat.G2535	ctg1002	6444023	6446170	CsaV3_2G033220.1	50S ribosomal protein L14, putative
		Cucsat.G2073	ctg1002	6445892	6447514
		Cucsat.G2536	ctg1002	6446750	6448925
		Cucsat.G2537	ctg1002	6454104	6458649	CsaV3_6G051910.1	endoplasmic reticulum oxidoreductin-1-like
		Cucsat.G2074	ctg1002	6458720	6461727
		Cucsat.G2598	ctg1002	6459643	6461163
		Cucsat.G2538	ctg1002	6462577	6472906	CsaV3_6G051940.1	ALA-interacting subunit
		Cucsat.G2075	ctg1002	6473361	6479569	CsaV3_6G051950.1	DEAD-box ATP-dependent RNA helicase
		Cucsat.G2539	ctg1002	6483324	6488629	CsaV3_6G051970.1	Non-specific serine/threonine protein kinase
		Cucsat.G2540	ctg1002	6489297	6497491	CsaV3_6G051980.1	Solanesyl diphosphate synthase
		Cucsat.G2076	ctg1002	6497772	6501196	CsaV3_6G051990.1	Chaperone DnaJ-domain-containing protein, putative isoform 1
		Cucsat.G2077	ctg1002	6506961	6513879	CsaV3_6G052010.1	pentatricopeptide repeat-containing protein At1g09900
		Cucsat.G2541	ctg1002	6510887	6531655	CsaV3_6G052050.1	Remorin like
		Cucsat.G2078	ctg1002	6521267	6522196
		Cucsat.G2079	ctg1002	6532882	6538534	CsaV3_6G052060.1	Auxin response factor 6
		Cucsat.G2080	ctg1002	6555854	6563136	CsaV3_6G052070.1	protein PLASTID TRANSCRIPTIONALLY ACTIVE 12
		Cucsat.G2542	ctg1002	6565310	6570840	CsaV3_6G052080.1	Hydroxyproline O-galactosyltransferase
		Cucsat.G2543	ctg1002	6574888	6579095	CsaV3_6G052110.1	CSC1-like protein ERD4
		Cucsat.G2544	ctg1002	6579754	6584425	CsaV3_6G052120.1	Nucleoporin protein Ndc1-Nup
		Cucsat.G2545	ctg1002	6585342	6586077	CsaV3_6G052130.1	LOB domain-containing protein 12-like
		Cucsat.G2081	ctg1002	6586612	6589343	CsaV3_7G027310.1	protein FAR1-RELATED SEQUENCE 5
		Cucsat.G2546	ctg1002	6601529	6603914	CsaV3_6G052170.1	F-box protein SKIP19-like
		Cucsat.G2547	ctg1002	6608344	6615014	CsaV3_6G052190.1	protein BREAST CANCER SUSCEPTIBILITY 1 homolog
		Cucsat.G2548	ctg1002	6617029	6624847	CsaV3_6G052200.1	geranylgeranyl transferase type-2 subunit alpha
		Cucsat.G2549	ctg1002	6626096	6630661	CsaV3_6G052220.1	Molybdate-anion transporter, Major facilitator superfamily domain protein
		Cucsat.G2551	ctg1002	6636772	6664645	CsaV3_6G052230.1	ABC transporter C family member 2-like
		Cucsat.G2151	ctg1002	6637363	6637722
		Cucsat.G2082	ctg1002	6661649	6663893
		Cucsat.G2550	ctg1002	6664299	6682026	CsaV3_6G052240.1	ABC transporter C family member 2-like
		Cucsat.G2550	ctg1002	6664299	6682026	CsaV3_6G052240.1	ABC transporter C family member 2-like
		Cucsat.G2552	ctg1002	6682833	6688825	CsaV3_6G052250.1	FACT complex subunit SPT16
		Cucsat.G2553	ctg1002	6692540	6697725	CsaV3_6G052270.1	BTB/POZ domain-containing protein
		Cucsat.G2083	ctg1002	6698670	6726375	CsaV3_6G052280.1	187-kDa microtubule-associated protein AIR9
		Cucsat.G2083	ctg1002	6698670	6726375	CsaV3_6G052280.1	187-kDa microtubule-associated protein AIR9
		Cucsat.G2083	ctg1002	6698670	6726375	CsaV3_6G052280.1	187-kDa microtubule-associated protein AIR9
		Cucsat.G2083	ctg1002	6698670	6726375	CsaV3_6G052280.1	187-kDa microtubule-associated protein AIR9
		Cucsat.G2083	ctg1002	6698670	6726375	CsaV3_6G052280.1	187-kDa microtubule-associated protein AIR9
		Cucsat.G2083	ctg1002	6698670	6726375	CsaV3_6G052280.1	187-kDa microtubule-associated protein AIR9
		Cucsat.G2083	ctg1002	6698670	6726375	CsaV3_6G052280.1	187-kDa microtubule-associated protein AIR9
		Cucsat.G2084	ctg1002	6728919	6741565	CsaV3_6G052290.1	Serine/threonine-protein phosphatase 6 regulatory subunit 3
		Cucsat.G2554	ctg1002	6744136	6748381	CsaV3_6G052300.1	Splicing factor 45
		Cucsat.G2085	ctg1002	6751243	6757987	CsaV3_6G052310.1	Homeobox-leucine zipper protein like
		Cucsat.G2086	ctg1002	6764336	6775021	CsaV3_6G052320.1	Nuclear transcription factor Y subunit A
		Cucsat.G2555	ctg1002	6776583	6780318	CsaV3_6G052330.1	Ferredoxin--NADP reductase, chloroplastic
		Cucsat.G2556	ctg1002	6781123	6787023	CsaV3_6G052350.1	ADP-ribosylation factor GTPase-activating protein AGD12
		Cucsat.G2557	ctg1002	6789284	6798675	CsaV3_6G052370.1	2-succinylbenzoate--CoA ligase, chloroplastic/peroxisomal isoform X1
		Cucsat.G2558	ctg1002	6800403	6813189	CsaV3_6G052390.1	WPP domain-associated protein
		Cucsat.G2559	ctg1002	6815325	6821747	CsaV3_6G052410.1	Receptor-like protein kinase
		Cucsat.G2087	ctg1002	6818929	6820659	CsaV3_6G052400.1	Protein phosphatase 2C family protein
		Cucsat.G2615	ctg1002	6828101	6831186
		Cucsat.G2088	ctg1002	6830678	6831624	CsaV3_6G052460.1	Germin-like protein 1
		Cucsat.G2147	ctg1002	6833513	6833923
		Cucsat.G2560	ctg1002	6844259	6848465	CsaV3_6G052510.1	fatty acid hydroxylase 2
		Cucsat.G2561	ctg1002	6849324	6853296	CsaV3_6G052520.1	fatty acid hydroxylase 2
		Cucsat.G2089	ctg1002	6856537	6861310	CsaV3_6G052540.1	reticuline oxidase-like protein
		Cucsat.G2090	ctg1002	6875954	6881679	CsaV3_6G052590.1	Protein N-terminal methyltransferase
		Cucsat.G2091	ctg1002	6886111	6889678	CsaV3_6G052610.1	WRKY transcription factor, putative
		Cucsat.G2092	ctg1002	6896570	6904741	CsaV3_6G052620.1	Non-specific serine/threonine protein kinase
		Cucsat.G2093	ctg1002	6907544	6909014	CsaV3_6G052630.1	Protein LIGHT-DEPENDENT SHORT HYPOCOTYLS like
		Cucsat.G2562	ctg1002	6907698	6910023
		Cucsat.G2094	ctg1002	6909393	6915661	CsaV3_6G052640.1	protein CHUP1, chloroplastic-like
		Cucsat.G2563	ctg1002	6909747	6912555
		Cucsat.G2564	ctg1002	6920183	6925147	CsaV3_1G037730.1	UDP-glucose 4-epimerase, putative
		Cucsat.G2095	ctg1002	6925615	6928927	CsaV3_6G052670.1	Coatomer subunit epsilon
		Cucsat.G2565	ctg1002	6929309	6933287	CsaV3_6G052680.1	Small nuclear ribonucleoprotein-associated protein
		Cucsat.G2566	ctg1002	6935198	6942138	CsaV3_6G052690.1	Subtilisin-like protease
		Cucsat.G2096	ctg1002	6942452	6948805	CsaV3_6G052700.1	protein LSD1
		Cucsat.G2567	ctg1002	6948526	6949081
		Cucsat.G2097	ctg1002	6949358	6953902	CsaV3_6G052710.1	vacuolar protein sorting-associated protein 2 homolog 2
		Cucsat.G2568	ctg1002	6966775	6969518	CsaV3_6G052720.1	Patatin
		Cucsat.G2098	ctg1002	6971850	6995187	CsaV3_6G052730.1	Cytoskeleton-associated protein 5
		Cucsat.G2614	ctg1002	6977362	6978406
		Cucsat.G2569	ctg1002	6998002	7005646	CsaV3_6G052750.1	haloacid dehalogenase-like hydrolase domain-containing protein At3g48420
		Cucsat.G2100	ctg1002	7006203	7011444	CsaV3_6G052760.1	GTPase Era
		Cucsat.G2099	ctg1002	7010973	7016339	CsaV3_6G052770.1	protein SUPPRESSOR OF FRI 4 isoform X5
		Cucsat.G2101	ctg1002	7017351	7021093	CsaV3_6G052780.1	Vacuolar ATPase assembly integral membrane protein VMA21 homolog
		Cucsat.G2570	ctg1002	7024716	7027107	CsaV3_6G052790.1	polygalacturonase QRT3-like
		Cucsat.G2103	ctg1002	7028500	7030334
		Cucsat.G2102	ctg1002	7029820	7034605	CsaV3_6G052810.1	RNA binding protein, putative
		Cucsat.G2104	ctg1002	7039993	7046392	CsaV3_6G052820.1	copper-transporting ATPase RAN1
		Cucsat.G2571	ctg1002	7050156	7054129	CsaV3_6G052830.1	Thioredoxin
		Cucsat.G2572	ctg1002	7054850	7065543	CsaV3_6G052840.1	Phenylalanine--tRNA ligase
		Cucsat.G2160	ctg1002	7064069	7064375
		Cucsat.G2105	ctg1002	7070468	7073258	CsaV3_6G052850.1	PLATZ transcription factor family protein
		Cucsat.G2573	ctg1002	7081462	7088830	CsaV3_6G052860.1	UDP-N-acetylglucosamine diphosphorylase
		Cucsat.G2106	ctg1002	7088237	7091910	CsaV3_6G052870.1	Urease accessory protein ured
		Cucsat.G2107	ctg1002	7096589	7110786	CsaV3_6G052880.1	Protein chromatin remodeling 4
		Cucsat.G2611	ctg1002	7102732	7103242
		Cucsat.G2108	ctg1002	7112442	7118122
		Cucsat.G2109	ctg1002	7120753	7123199	CsaV3_6G052910.1	MADS-box transcription factor
		Cucsat.G2110	ctg1002	7125057	7149712	CsaV3_6G052920.1	vacuolar protein sorting-associated protein 54, chloroplastic
		Cucsat.G2574	ctg1002	7151656	7161065	CsaV3_6G052960.1	alpha 1,4-glycosyltransferase family protein
		Cucsat.G2111	ctg1002	7153336	7154187
		Cucsat.G2575	ctg1002	7161480	7169323	CsaV3_6G052970.1	DNA polymerase eta
		Cucsat.G2576	ctg1002	7169795	7178263	CsaV3_6G052990.1	Phosphatidate cytidylyltransferase, mitochondrial
		Cucsat.G2577	ctg1002	7180857	7196837	CsaV3_6G053000.1	Trypsin family protein
		Cucsat.G2112	ctg1002	7192157	7195850	CsaV3_6G053010.1	cytochrome c6, chloroplastic
		Cucsat.G2578	ctg1002	7193550	7204030	CsaV3_6G053020.1	protein prune homolog isoform X1
		Cucsat.G2113	ctg1002	7197253	7202778
		Cucsat.G2114	ctg1002	7203888	7205387	CsaV3_6G053030.1	protein PHLOEM PROTEIN 2-LIKE A9-like
		Cucsat.G2115	ctg1002	7206971	7210075	CsaV3_6G053040.1	mitochondrial amidoxime reducing component 2-like
		Cucsat.G2116	ctg1002	7210591	7215184	CsaV3_6G053050.1	Protein far-red impaired response 1-like
		Cucsat.G2117	ctg1002	7215502	7219633	CsaV3_6G053070.1	Vacuolar-sorting receptor
		Cucsat.G2118	ctg1002	7221478	7227646	CsaV3_6G053090.1	Peptidylprolyl isomerase
		Cucsat.G2119	ctg1002	7227473	7230133	CsaV3_6G053100.1	pentatricopeptide repeat-containing protein At5g66520-like
		Cucsat.G2579	ctg1002	7233449	7245695	CsaV3_6G053120.1	Ddb1-and cul4-associated factor 4
		Cucsat.G2120	ctg1002	7247119	7251550	CsaV3_6G053130.1	Excitatory amino acid transporter
		Cucsat.G2606	ctg1002	7249574	7250326
		Cucsat.G2580	ctg1002	7252648	7256519	CsaV3_6G053140.1	RING/U-box superfamily protein
		Cucsat.G2581	ctg1002	7262082	7264393	CsaV3_6G053150.1	Galactan beta-1,4-galactosyltransferase
		Cucsat.G2121	ctg1002	7266239	7271020	CsaV3_6G053190.1	ycf3-interacting protein 1, chloroplastic
		Cucsat.G2613	ctg1002	7266457	7266826
		Cucsat.G2582	ctg1002	7270660	7278844	CsaV3_6G053180.1	DNA helicase

## Sheet: Supplementary Table S7
Supplementary Table S7. Detailed results of RT‒qPCR analysis
Gy14 before induction of regeneration (0 days post-induction, 0 dpi) was used as a control for Gy14 samples at 7, 14, and 21 dpi
Similarly, B10 at 0 dpi was used as a control for B10 samples at 7, 14, and 21 dpi
Target gene	Line name and dpi	Mean Cq	Standard Error of the Mean [SEM]	Normalized Expression	Relative Normalized Expression	Standard Error of the Relative Normalized Expression [SEM]	Regulation	Compared to Regulation Threshold	P-Value	Significance level
CsARF6 Cucsat.G2079	Gy14_0	28.32	0.40404	0.28604	1.00000	0.09228	1.00	Control for Gy14 samples	-	-
	Gy14_7	26.94	0.14462	0.36606	1.27976	0.20110	1.28	No change	0.2242	ns
	Gy14_14	2024-12-27	0.23397	0.21726	0.75956	0.31766	0.76	No change	0.4778	ns
	Gy14_21	27.20	0.19627	0.29765	1.04059	0.11833	1.04	No change	0.7902	ns
	B10_0	28.39	0.13875	0.22647	1.00000	0.11656	1.00	Control for B10 samples	-	-
	B10_7	26.60	0.09509	0.52561	2.32086	0.25400	2.32	Up regulated	0.0002	***
	B10_14	25.84	0.12390	0.62425	2.75639	0.40122	2.76	Up regulated	0.0007	***
	B10_21	27.21	0.14941	0.28041F	1.23818	0.14945	1.24	No change	0.2269	ns
CsTCP2 Cucsat.G2072	Gy14_0	26.34	0.15477	1.12958	1.00000	0.06914	1.00	Control for Gy14 samples	-	-
	Gy14_7	26.88	0.17358	0.37941	0.33588	0.04036	0.36	Down regulated	0.0001	***
	Gy14_14	25.34	0.13607	0.74613	0.66054	0.05389	0.66	Down regulated	0.0014	**
	Gy14_21	24.85	0.21724	1.51012	1.33689	0.09454	1.34	Up regulated	0.0110	*
	B10_0	26.40	0.08283	0.894	1.00000	0.08737	1.00	Control for B10 samples	-	-
	B10_7	27.14	0.13288	0.35911	0.40169	0.05100	0.40	Down regulated	0.0001	***
	B10_14	26.50	0.14419	0.39456	0.44135	0.06809	0.44	Down regulated	0.0001	***
	B10_21	2024-06-25	0.08585	1.24272	1.39007	0.11946	1.39	Up regulated	0.0180	*
CsWOX9 Cucsat.G2030	Gy14_0	32.35	0.62294	0.01757	1.00000	0.06580	1.00	Control for Gy14 samples	-	-
	Gy14_7	27.61	0.21224	0.22979	13.07673	1.52476	13.08	Up regulated	0.0001	***
	Gy14_14	26.74	0.57355	0.28159	16.02413	11.37613	16.02	Up regulated	0.0010	***
	Gy14_21	28.85	0.25469	0.09438	5.37066	1.41467	5.37	Up regulated	0.0001	***
	B10_0	34.33	0.44231	0.00368	1.00000	0.31444	1.00	Control for B10 samples	-	-
	B10_7	27.95	0.14008	0.20513	55.78549	7.28655	55.79	Up regulated	0.0001	***
	B10_14	26.31	0.61627	0.45122	122.70745	54.36442	122.71	Up regulated	0.0001	***
	B10_21	27.68	0.15393	0.20145	54.78381	6.76043	54.78	Up regulated	0.0001	***
